# Supplementary material for: Methyl 3-[(E)-1-(4-amino­phen­yl)ethyl­idene]dithio­carbazate
Source: Acta Crystallogr Sect E Struct Rep Online. 2008 May 7;64(Pt 6):o1015. doi: 10.1107/S160053680801283X (PMC2961396; doi:10.1107/S160053680801283X)
Supplement: Supplementary file 2 [file e-64-o1015-Isup2.hkl]

#
# h,k,l, Fc-squared, Fo-squared, sigma(Fo-squared) and status flag
#
data_I
_shelx_title ' ss-z14 in'
_shelx_refln_list_code          4
_shelx_F_calc_maximum      157.77
_exptl_crystal_F_000       504.00
_reflns_d_resolution_high  0.7705
 
loop_
 _symmetry_equiv_pos_as_xyz
 'x, y, z'
 '-x+1/2, y+1/2, -z+1/2'
 '-x, -y, -z'
 'x-1/2, -y-1/2, z-1/2'
 
_cell_length_a    10.8247
_cell_length_b     5.3673
_cell_length_c    20.4549
_cell_angle_alpha  90.000
_cell_angle_beta   94.756
_cell_angle_gamma  90.000
 
_shelx_F_squared_multiplier     1.000
 
loop_
 _refln_index_h
 _refln_index_k
 _refln_index_l
 _refln_F_squared_calc
 _refln_F_squared_meas
 _refln_F_squared_sigma
 _refln_observed_status
   2   0   0     2184.17     2123.99     28.90 o
   4   0   0     6071.95     5839.93     66.26 o
   6   0   0      311.47      307.10      5.91 o
   8   0   0      510.45      476.43     10.68 o
  10   0   0      181.64      167.17     12.15 o
  12   0   0      221.23      220.47     10.18 o
  14   0   0       11.44       12.92     10.07 o
   1   1   0      183.93      176.76      2.03 o
   2   1   0       13.00        8.38      0.96 o
   3   1   0     1854.42     1789.42     12.91 o
   4   1   0      191.13      167.77      3.24 o
   5   1   0      104.02      103.33      2.30 o
   6   1   0       13.65       16.39      5.11 o
   7   1   0      317.10      309.05      5.68 o
   8   1   0      967.06      966.85     10.64 o
   9   1   0       82.19       87.72      3.53 o
  10   1   0      176.94      175.39      8.05 o
  11   1   0        0.28       -0.58      1.86 o
  12   1   0       55.98       68.02      4.28 o
  13   1   0        2.99        2.32      2.52 o
   0   2   0      376.02      352.27      7.66 o
   1   2   0      416.13      408.38      4.19 o
   2   2   0       27.97       37.36      1.53 o
   3   2   0      938.77     1013.44      6.94 o
   4   2   0     2240.58     2293.23     15.57 o
   5   2   0        1.64        1.14      1.19 o
   6   2   0        7.32        8.94      1.70 o
   7   2   0       27.99       24.83      2.24 o
   8   2   0      699.46      697.82      8.27 o
   9   2   0        0.37        2.22      1.94 o
  10   2   0       33.04       29.99      3.49 o
  11   2   0       32.71       33.39      3.83 o
  12   2   0        4.49        4.40      2.75 o
  13   2   0        0.46       -3.18      3.18 o
   1   3   0      494.62      460.18      4.96 o
   2   3   0      228.89      215.66      3.36 o
   3   3   0       30.91       34.35      2.43 o
   4   3   0        8.55       13.82      1.47 o
   5   3   0       51.52       43.67      2.24 o
   6   3   0        5.55        4.24      1.76 o
   7   3   0       16.78       30.97      2.78 o
   8   3   0       81.24       77.57      3.68 o
   9   3   0       22.44       17.53      2.85 o
  10   3   0       41.95       49.77      3.37 o
  11   3   0       29.46       34.22      3.19 o
  12   3   0       28.95       35.18      3.73 o
   0   4   0      523.55      562.00     17.30 o
   1   4   0        0.04       -0.13      1.22 o
   2   4   0        3.18        2.17      1.44 o
   3   4   0        5.31        5.78      1.87 o
   4   4   0       54.55       59.91      2.59 o
   5   4   0      143.46      132.10      6.54 o
   6   4   0        4.87        4.74      1.76 o
   7   4   0       21.41       20.45      2.53 o
   8   4   0        6.85        8.36      2.34 o
   9   4   0       50.84       43.83      3.37 o
  10   4   0       31.57       23.16      2.98 o
  11   4   0       31.51       29.17      3.77 o
   1   5   0        2.13        0.56      1.00 o
   2   5   0       28.71       32.63      2.28 o
   3   5   0      108.35      120.82      3.47 o
   4   5   0        6.18        5.16      1.79 o
   5   5   0        4.12        5.10      1.59 o
   6   5   0        2.96        5.60      3.04 o
   7   5   0       34.58       35.14      3.72 o
   8   5   0        4.46        7.14      6.33 o
   9   5   0        0.57        1.01      2.73 o
   0   6   0       34.34       38.16      7.39 o
   1   6   0       64.49       65.43      4.08 o
   2   6   0        4.35        2.51      1.37 o
   3   6   0        7.92        7.71      2.02 o
   4   6   0        0.09        4.74      3.83 o
   5   6   0        3.13       -1.08      1.41 o
   6   6   0        0.00        3.35      3.84 o
   7   6   0        0.39        3.33      5.17 o
 -13   0   1      122.43      153.26     16.20 o
 -11   0   1      307.59      321.22      9.47 o
  -9   0   1      139.55      117.26      9.63 o
  -7   0   1      626.03      574.74     13.90 o
  -5   0   1      258.81      240.88      9.09 o
  -3   0   1     1181.50     1210.05     14.32 o
   3   0   1     1113.01     1079.13     13.24 o
   5   0   1       95.49       90.43      6.35 o
   7   0   1      233.34      258.39      6.90 o
   9   0   1      168.54      175.06      8.05 o
  11   0   1      297.70      352.46     12.39 o
  13   0   1      102.95      118.70     10.21 o
 -13   1   1        1.95        0.75      2.61 o
 -12   1   1       65.45       61.15      4.39 o
 -11   1   1       20.59       22.87      4.40 o
 -10   1   1       78.38       83.21     10.46 o
  -9   1   1       35.23       28.77      3.18 o
  -8   1   1       50.43       53.50      4.10 o
  -7   1   1      122.83      116.14      4.13 o
  -6   1   1      487.23      462.20      6.15 o
  -5   1   1      600.84      569.57      6.51 o
  -4   1   1      108.07      109.17      3.07 o
  -3   1   1     1326.57     1285.69     10.56 o
  -2   1   1       52.84       56.25      3.19 o
  -1   1   1     6310.13     6161.02     42.91 o
   0   1   1     1545.47     1672.17     14.87 o
   1   1   1      277.54      301.03      2.65 o
   2   1   1      244.84      251.85      2.65 o
   3   1   1     2878.96     2949.13     19.69 o
   4   1   1     2150.66     2336.96     16.11 o
   5   1   1     1743.37     1669.45     11.99 o
   6   1   1      142.25      163.65      3.99 o
   7   1   1      270.04      242.02      5.24 o
   8   1   1        1.18       -1.29      1.66 o
   9   1   1      282.10      266.69      5.65 o
  10   1   1       76.19       68.62      4.83 o
  11   1   1      153.07      163.19      4.24 o
  12   1   1       27.73       27.93      3.60 o
  13   1   1       39.05       40.72      4.30 o
 -13   2   1        9.95       12.59      3.87 o
 -12   2   1        0.93        3.27      2.97 o
 -11   2   1       30.97       43.63      5.27 o
 -10   2   1       70.06       63.95      3.30 o
  -9   2   1       25.71       23.11      2.26 o
  -8   2   1        0.30       -1.22      2.08 o
  -7   2   1       76.64       65.53      3.09 o
  -6   2   1        5.37        3.95      1.70 o
  -5   2   1      198.69      202.40      3.30 o
  -4   2   1      249.37      281.17      3.55 o
  -3   2   1     2050.27     2133.11     13.37 o
  -2   2   1     2531.73     2627.22     16.29 o
  -1   2   1      509.64      522.69      4.55 o
   0   2   1      204.70      205.08      4.20 o
   1   2   1      352.23      360.25      3.93 o
   2   2   1     1245.81     1275.92      7.77 o
   3   2   1       79.34       92.63      2.00 o
   4   2   1      145.52      135.67      2.54 o
   5   2   1      141.58      140.42      3.89 o
   6   2   1      281.32      247.71      4.02 o
   7   2   1      276.71      261.81      5.64 o
   8   2   1        0.53        1.16      2.09 o
   9   2   1       83.25       76.88      3.42 o
  10   2   1       71.85       75.00      3.59 o
  11   2   1        5.85       10.37      3.18 o
  12   2   1       31.11       37.99      4.20 o
  13   2   1       13.94       15.90      3.58 o
 -12   3   1        0.76       -1.41      4.11 o
 -11   3   1        0.31        0.05      2.24 o
 -10   3   1       96.89       90.08      4.29 o
  -9   3   1        0.29        0.25      1.56 o
  -8   3   1       16.36       17.40      2.27 o
  -7   3   1       17.49       11.58      2.15 o
  -6   3   1      225.94      201.14      3.76 o
  -5   3   1      177.22      168.96      3.22 o
  -4   3   1       51.12       62.06      1.55 o
  -3   3   1       15.43       21.25      1.56 o
  -2   3   1        4.42        0.56      1.49 o
  -1   3   1      528.85      478.61      4.92 o
   0   3   1        0.99        0.73      1.38 o
   1   3   1      762.36      707.21      6.02 o
   2   3   1        0.49        1.76      1.35 o
   3   3   1      788.94      816.58      6.87 o
   4   3   1       39.70       35.35      1.72 o
   5   3   1      311.11      305.57      4.18 o
   6   3   1       17.42       13.84      2.01 o
   7   3   1        8.40       14.27      2.07 o
   8   3   1      103.84      111.75      3.87 o
   9   3   1       25.34       30.75      3.11 o
  10   3   1        8.71        6.07      2.09 o
  11   3   1        2.03       -0.95      2.51 o
  12   3   1       14.18       17.56      3.82 o
 -11   4   1       63.57       65.67      4.44 o
 -10   4   1        8.23       11.07      2.67 o
  -9   4   1        1.52        2.02      2.22 o
  -8   4   1        2.41        1.94      2.00 o
  -7   4   1        2.12        2.81      1.90 o
  -6   4   1      156.81      167.97      3.57 o
  -5   4   1        0.54        1.11      1.63 o
  -4   4   1       44.07       48.99      2.41 o
  -3   4   1      392.13      404.47      4.96 o
  -2   4   1      401.19      412.87      5.19 o
  -1   4   1      129.98      134.09      5.69 o
   0   4   1      152.75      158.30      3.39 o
   1   4   1      112.37      114.36      4.17 o
   2   4   1      365.85      351.76      4.40 o
   3   4   1       10.30        6.35      1.76 o
   4   4   1      215.04      243.75      4.33 o
   5   4   1        2.06        1.40      1.12 o
   6   4   1      112.22      113.71      3.35 o
   7   4   1       85.62       88.54      3.41 o
   8   4   1       41.16       37.67      3.04 o
   9   4   1       17.71       14.34      2.80 o
  10   4   1       12.75       13.63      3.05 o
  11   4   1       51.85       61.63      7.41 o
  -9   5   1        7.59        9.16      2.44 o
  -8   5   1        1.95        7.90      4.68 o
  -7   5   1        5.78       10.57      5.33 o
  -6   5   1       77.68       83.54      5.30 o
  -5   5   1       15.66       15.59      3.24 o
  -4   5   1        5.87        9.42      3.10 o
  -3   5   1       51.19       52.84      2.58 o
  -2   5   1       45.25       43.31      3.10 o
  -1   5   1        8.77        6.81      1.29 o
   0   5   1        2.09        2.28      1.32 o
   1   5   1      340.48      356.15      6.34 o
   2   5   1        4.27        6.86      1.97 o
   3   5   1       42.26       47.70      2.56 o
   4   5   1        4.61        0.86      1.93 o
   5   5   1        4.54        6.33      2.13 o
   6   5   1        0.02       -5.31      5.31 o
   7   5   1        0.72        6.08      3.08 o
   8   5   1        0.03       -2.02      2.83 o
   9   5   1        0.30       -1.16      1.90 o
  -7   6   1        0.28        2.69      6.64 o
  -6   6   1        4.37        4.80      4.20 o
  -5   6   1        3.10        2.02      2.47 o
  -4   6   1        1.28        2.41      1.77 o
  -3   6   1        0.91       -0.74      1.60 o
  -2   6   1        9.47        6.81      1.86 o
  -1   6   1       47.39       43.06      2.73 o
   0   6   1       81.79       79.70      2.64 o
   1   6   1       11.80       13.34      1.78 o
   2   6   1       62.71       69.02      3.60 o
   3   6   1       12.50       15.36      2.19 o
   4   6   1        0.05        0.98      1.57 o
   5   6   1        0.19        4.04      4.01 o
   6   6   1       18.92       31.02     12.37 o
   7   6   1        0.09       -4.20      4.89 o
 -14   0   2       10.75       13.82      7.43 o
 -12   0   2       14.61       13.37      6.27 o
 -10   0   2      579.35      567.41     11.61 o
  -8   0   2        1.88        1.53      3.41 o
  -6   0   2       12.65       11.79      2.45 o
  -4   0   2      478.43      403.41      7.66 o
  -2   0   2     4321.67     3850.54     37.35 o
   2   0   2    19542.76    17879.86    416.53 o
   4   0   2     2209.18     2136.38     32.62 o
   6   0   2      248.32      252.30      6.58 o
   8   0   2     1243.11     1214.45     16.72 o
  10   0   2      142.63      137.30     11.71 o
  12   0   2        2.21        5.15      5.57 o
 -13   1   2        0.45       -0.82      2.17 o
 -12   1   2      146.85      165.55      7.58 o
 -11   1   2        0.05       -0.68      2.63 o
 -10   1   2        8.90        9.67      3.61 o
  -9   1   2       29.06       34.27      3.94 o
  -8   1   2     1432.90     1387.04     13.93 o
  -7   1   2       44.73       41.95      2.76 o
  -6   1   2      780.67      797.19      7.44 o
  -5   1   2      107.72      100.10      3.34 o
  -4   1   2     1656.67     1573.74     12.24 o
  -3   1   2      194.73      187.94      3.21 o
  -2   1   2      172.32      212.08      2.65 o
  -1   1   2      510.65      506.06      3.03 o
   0   1   2     9072.33     8666.35    107.51 o
   1   1   2     2187.15     2182.89     27.44 o
   2   1   2      839.39      847.67      5.66 o
   3   1   2     1824.54     1857.32     12.62 o
   4   1   2      115.73       96.11      2.70 o
   5   1   2      297.65      337.88      4.52 o
   6   1   2      149.41      152.38      3.61 o
   7   1   2       17.50       15.57      1.79 o
   8   1   2       10.59       10.56      1.58 o
   9   1   2        8.53        6.52      2.05 o
  10   1   2        3.29        4.94      2.05 o
  11   1   2       13.37        8.78      2.80 o
  12   1   2        1.82        4.18      2.52 o
  13   1   2        9.45        9.32      4.26 o
 -13   2   2       12.67       12.71      3.11 o
 -12   2   2        1.13        0.21      1.78 o
 -11   2   2       24.77       29.89      3.31 o
 -10   2   2        6.97        6.91      2.21 o
  -9   2   2      173.83      171.16      3.81 o
  -8   2   2      166.29      173.62      4.27 o
  -7   2   2      376.90      377.62      4.97 o
  -6   2   2      152.33      160.30      2.79 o
  -5   2   2      452.70      422.85      4.92 o
  -4   2   2     1057.36     1120.57      8.00 o
  -3   2   2        0.61        1.20      1.20 o
  -2   2   2     3925.55     4091.92     40.75 o
  -1   2   2      566.65      533.79      4.52 o
   0   2   2      462.65      400.81      5.15 o
   1   2   2      119.82      137.95      2.91 o
   2   2   2      383.63      442.10      3.60 o
   3   2   2      395.20      409.42      3.59 o
   4   2   2       95.23       67.53      1.78 o
   5   2   2      144.06      146.59      2.99 o
   6   2   2      144.58      156.31      4.02 o
   7   2   2       10.33        7.71      1.87 o
   8   2   2      216.61      222.94      4.09 o
   9   2   2        1.27       -0.04      1.40 o
  10   2   2       64.90       62.06      6.67 o
  11   2   2       16.80       18.68      2.74 o
  12   2   2       17.94       26.00      4.13 o
  13   2   2        1.75       -3.72      3.72 o
 -12   3   2       32.99       32.76      4.04 o
 -11   3   2        0.38        3.92      2.73 o
 -10   3   2       12.03       14.04      2.39 o
  -9   3   2       20.70       18.55      2.46 o
  -8   3   2      124.91      120.73      3.62 o
  -7   3   2        1.12        4.50      1.68 o
  -6   3   2      179.06      170.44      3.49 o
  -5   3   2      111.88      106.77      2.67 o
  -4   3   2      359.96      371.38      4.04 o
  -3   3   2      160.65      171.84      2.79 o
  -2   3   2        2.13        0.41      1.02 o
  -1   3   2      547.10      538.46      5.24 o
   0   3   2       21.91       25.43      2.59 o
   1   3   2        0.76        0.59      1.14 o
   2   3   2        4.64        5.73      1.49 o
   3   3   2      837.70      859.08      6.93 o
   4   3   2       72.31       74.34      2.22 o
   5   3   2       37.09       41.35      2.26 o
   6   3   2        6.54        6.22      1.55 o
   7   3   2      149.45      166.63      3.68 o
   8   3   2       28.88       26.89      2.40 o
   9   3   2       15.08       11.51      2.79 o
  10   3   2       14.38       18.74      3.15 o
  11   3   2       54.23       62.95      4.43 o
  12   3   2       34.89       30.80      3.89 o
 -11   4   2       48.70       44.92      3.55 o
 -10   4   2        0.00        2.51      2.28 o
  -9   4   2       12.03       23.25      6.75 o
  -8   4   2        6.42        6.54      1.76 o
  -7   4   2       24.61       26.00      2.48 o
  -6   4   2       51.17       48.56      2.76 o
  -5   4   2       58.62       62.66      2.65 o
  -4   4   2       75.18       81.90      2.62 o
  -3   4   2        8.61        8.10      1.54 o
  -2   4   2        8.42        5.20      1.51 o
  -1   4   2       92.48       88.41      2.28 o
   0   4   2       35.66       38.71      2.02 o
   1   4   2      197.81      198.69      3.29 o
   2   4   2        3.70        2.76      1.45 o
   3   4   2       70.56       79.25      3.92 o
   4   4   2      133.46      131.21      3.54 o
   5   4   2       46.31       42.69      3.70 o
   6   4   2        1.90        1.33      1.50 o
   7   4   2       18.95       10.93      2.46 o
   8   4   2       55.90       62.80      3.52 o
   9   4   2       24.86       17.47      2.92 o
  10   4   2        1.66       -0.60      2.27 o
  11   4   2       31.74       27.71      3.80 o
  -9   5   2       21.81       33.52     11.79 o
  -8   5   2        1.21       -1.84      4.62 o
  -7   5   2       26.83       24.76      4.11 o
  -6   5   2       17.65       15.72      3.56 o
  -5   5   2        0.28       -0.37      2.18 o
  -4   5   2        0.52        3.97      1.90 o
  -3   5   2       49.68       56.02      3.16 o
  -2   5   2        8.91       11.03      1.92 o
  -1   5   2       88.82       90.87      3.77 o
   0   5   2      164.89      161.04      3.23 o
   1   5   2      483.57      500.04      5.84 o
   2   5   2       95.73      101.56      3.19 o
   3   5   2       72.99       84.78      3.30 o
   4   5   2       40.77       40.82      3.08 o
   5   5   2       44.58       42.73      3.05 o
   6   5   2        9.28        4.67      4.21 o
   7   5   2       52.43       63.24      6.72 o
   8   5   2        0.01        1.53      2.41 o
   9   5   2        0.08        3.32      2.63 o
  -7   6   2        9.74       11.41      6.25 o
  -6   6   2        0.22        1.36      3.71 o
  -5   6   2        6.85        7.16      3.09 o
  -4   6   2        0.48        2.85      1.88 o
  -3   6   2        0.42       -1.02      1.52 o
  -2   6   2        0.10       -0.38      1.06 o
  -1   6   2        9.88       10.98      1.78 o
   0   6   2        6.35        6.44      1.71 o
   1   6   2       70.31       77.64      2.74 o
   2   6   2        1.13        0.88      1.30 o
   3   6   2        2.97        1.95      1.74 o
   4   6   2        5.18        2.84      2.18 o
   5   6   2        2.69        1.50      2.15 o
   6   6   2        4.13        6.08      6.02 o
 -13   0   3       54.41       54.64      8.51 o
 -11   0   3      119.02      115.50      8.82 o
  -9   0   3      513.89      524.34     14.89 o
  -7   0   3     3788.31     3801.38     47.22 o
  -5   0   3     1058.21     1156.90     14.62 o
  -3   0   3     9850.88     9405.63    111.31 o
  -1   0   3      411.51      417.19      6.79 o
   1   0   3      527.95      556.33      4.21 o
   3   0   3     1361.01     1451.44     16.41 o
   5   0   3     2513.95     2588.62     27.92 o
   7   0   3       47.60       46.90      4.49 o
   9   0   3        2.25       -1.97      3.72 o
  11   0   3       59.42       59.75      7.28 o
  13   0   3       19.49        7.40      3.37 o
 -13   1   3        0.56        0.32      2.82 o
 -12   1   3        6.58        6.87      3.56 o
 -11   1   3       20.52       26.35      4.46 o
 -10   1   3      422.75      426.05      8.70 o
  -9   1   3      236.66      227.69      5.53 o
  -8   1   3        4.17        3.23      2.74 o
  -7   1   3      141.06      147.67      5.81 o
  -6   1   3       25.53       44.89      2.55 o
  -5   1   3      262.60      259.30      3.53 o
  -4   1   3       67.18       67.18      3.54 o
  -3   1   3     1424.08     1484.71     11.81 o
  -2   1   3      671.44      717.74      5.88 o
  -1   1   3      581.88      561.79      5.12 o
   0   1   3      265.40      246.73      8.10 o
   1   1   3    24890.36    22676.85    179.96 o
   2   1   3    17710.42    16775.76    126.46 o
   3   1   3      215.41      225.88      2.90 o
   4   1   3        9.37       15.50      1.63 o
   5   1   3     3649.95     3727.39     26.53 o
   6   1   3       26.07       24.98      2.24 o
   7   1   3       11.60       16.25      2.31 o
   8   1   3       24.50       22.51      2.12 o
   9   1   3      485.91      477.06      7.25 o
  10   1   3        0.37       -1.17      2.43 o
  11   1   3        0.05        1.65      2.31 o
  12   1   3        8.32        9.10      3.17 o
  13   1   3      140.45      151.20      7.26 o
 -13   2   3        0.53       -2.01      2.32 o
 -12   2   3        7.13        7.88      2.93 o
 -11   2   3      147.96      171.55      5.13 o
 -10   2   3        4.95        5.42      2.69 o
  -9   2   3       37.22       36.03      2.79 o
  -8   2   3      169.79      174.37      4.74 o
  -7   2   3      337.04      306.31      4.95 o
  -6   2   3       21.44       20.99      2.23 o
  -5   2   3       51.63       73.46      2.42 o
  -4   2   3        0.61        2.20      1.34 o
  -3   2   3      331.28      251.59      3.06 o
  -2   2   3      151.54      159.06      1.92 o
  -1   2   3      350.03      386.88      3.54 o
   0   2   3     1816.58     1862.78     15.01 o
   1   2   3     2310.83     2288.06     16.76 o
   2   2   3        0.12        2.28      1.12 o
   3   2   3       72.67       65.52      1.56 o
   4   2   3       47.03       43.80      1.93 o
   5   2   3       51.06       57.92      2.33 o
   6   2   3      188.66      177.79      3.75 o
   7   2   3       15.00       12.17      2.20 o
   8   2   3      115.25      117.10      4.29 o
   9   2   3      122.86      111.20      4.40 o
  10   2   3       87.85       87.51      4.37 o
  11   2   3        0.46        2.11      2.49 o
  12   2   3       76.08       77.71      5.13 o
  13   2   3        0.05       -0.35      2.67 o
 -12   3   3        0.64        0.01      2.40 o
 -11   3   3        8.50        9.16      2.68 o
 -10   3   3       33.30       30.83      3.30 o
  -9   3   3       32.26       30.11      3.01 o
  -8   3   3       39.60       40.67      2.89 o
  -7   3   3        5.05        3.59      1.84 o
  -6   3   3      369.43      351.16      7.12 o
  -5   3   3       69.30       59.35      2.02 o
  -4   3   3      177.14      176.68      2.83 o
  -3   3   3        0.02        0.54      1.14 o
  -2   3   3     1098.19     1113.34      8.69 o
  -1   3   3      965.15     1022.77      8.01 o
   0   3   3       18.21       24.24      1.62 o
   1   3   3      213.20      219.85      2.68 o
   2   3   3       34.41       36.69      2.53 o
   3   3   3      171.69      154.00      3.88 o
   4   3   3       77.06       88.79      1.95 o
   5   3   3      311.23      307.10      3.88 o
   6   3   3        1.88       -0.41      1.49 o
   7   3   3      107.92      107.50      4.29 o
   8   3   3        0.00        0.47      1.95 o
   9   3   3      107.66      111.06      4.24 o
  10   3   3        0.71       -0.69      2.08 o
  11   3   3        3.10        4.27      2.66 o
  12   3   3        9.10       11.18      4.36 o
 -11   4   3        0.18        0.49      2.52 o
 -10   4   3       16.05       12.14      3.06 o
  -9   4   3       16.20       21.78      4.65 o
  -8   4   3        2.09        2.74      1.93 o
  -7   4   3       47.02       54.42      2.75 o
  -6   4   3        5.98        0.76      1.33 o
  -5   4   3       35.84       36.03      3.38 o
  -4   4   3        0.31        0.74      1.86 o
  -3   4   3       83.30       89.76      2.39 o
  -2   4   3       62.54       62.82      2.08 o
  -1   4   3       32.32       35.65      2.09 o
   0   4   3       18.65       17.69      1.81 o
   1   4   3       56.64       61.62      2.37 o
   2   4   3      154.20      143.82      3.45 o
   3   4   3       17.45       14.22      1.98 o
   4   4   3      156.20      163.23      3.93 o
   5   4   3      129.88      131.26      2.91 o
   6   4   3        4.07        2.50      1.74 o
   7   4   3        5.71        5.31      2.05 o
   8   4   3       55.35       68.25      3.29 o
   9   4   3        1.59        0.91      1.83 o
  10   4   3        0.73        0.14      2.32 o
  11   4   3        7.14        4.87      4.47 o
  -9   5   3       84.67       88.49      4.83 o
  -8   5   3       10.54       22.28      6.51 o
  -7   5   3        5.93        5.96      3.27 o
  -6   5   3       29.71       30.82      3.92 o
  -5   5   3       16.86       18.46      3.22 o
  -4   5   3       46.85       51.38      1.98 o
  -3   5   3        7.90        7.75      1.76 o
  -2   5   3       56.30       61.79      2.39 o
  -1   5   3        9.60       10.27      1.28 o
   0   5   3      175.89      186.24      4.31 o
   1   5   3       16.11       17.41      1.76 o
   2   5   3        5.43        5.23      1.88 o
   3   5   3       75.35       91.90      3.27 o
   4   5   3       13.44       11.38      5.73 o
   5   5   3       11.16       11.48      2.38 o
   6   5   3        0.09        2.14      3.05 o
   7   5   3        1.72        3.35      2.31 o
   8   5   3        7.71        8.29      2.65 o
   9   5   3        0.00        0.32      1.48 o
  -7   6   3        0.98        4.42      4.94 o
  -6   6   3        1.63        5.35      5.25 o
  -5   6   3        0.21        3.42      2.94 o
  -4   6   3        0.09        1.05      1.15 o
  -3   6   3        4.21        0.36      1.77 o
  -2   6   3       10.75        7.91      1.64 o
  -1   6   3       12.13       14.52      1.98 o
   0   6   3        1.83        1.06      1.38 o
   1   6   3        5.90        5.00      1.65 o
   2   6   3       17.55       15.44      2.02 o
   3   6   3        9.01        9.64      3.22 o
   4   6   3        7.91        5.85      2.02 o
   5   6   3        0.46       -0.10      1.74 o
   6   6   3       27.48       25.91      7.65 o
 -14   0   4       33.10       38.08      5.57 o
 -12   0   4        6.44        4.35      5.69 o
 -10   0   4        0.30       -1.14      2.95 o
  -8   0   4      991.55      999.17     16.41 o
  -6   0   4      993.70     1082.66     14.71 o
  -4   0   4      406.68      434.67      6.28 o
  -2   0   4      267.10      221.02      4.95 o
   0   0   4     2982.39     2932.31     26.71 o
   2   0   4     3285.38     3273.86     46.15 o
   4   0   4     1617.61     1671.09     18.88 o
   6   0   4       27.46       21.38      2.63 o
   8   0   4      540.48      559.44     11.30 o
  10   0   4      166.15      154.31      8.36 o
  12   0   4       99.58      108.39      5.73 o
 -13   1   4        1.36        0.82      3.44 o
 -12   1   4      154.44      153.07      6.14 o
 -11   1   4        0.44        0.62      2.41 o
 -10   1   4      165.24      160.86      6.13 o
  -9   1   4        0.02        0.13      2.27 o
  -8   1   4      561.00      532.79      8.24 o
  -7   1   4      116.82      114.52      3.15 o
  -6   1   4      482.74      431.35      6.10 o
  -5   1   4      658.68      714.62      7.46 o
  -4   1   4     1552.31     1569.80     12.17 o
  -3   1   4       66.20       63.09      2.69 o
  -2   1   4     1956.44     1926.53     13.81 o
  -1   1   4        2.13        3.65      1.14 o
   0   1   4     5275.21     5162.42     53.90 o
   1   1   4     4321.28     4394.06     65.77 o
   2   1   4     5954.05     5768.09     38.02 o
   3   1   4     1416.32     1570.49      9.43 o
   4   1   4      330.15      262.41      3.58 o
   5   1   4      427.20      421.54      4.58 o
   6   1   4      230.70      215.05      3.53 o
   7   1   4        0.13        2.02      1.57 o
   8   1   4        5.69        4.82      2.01 o
   9   1   4        2.10       -0.15      1.78 o
  10   1   4       18.87       17.60      2.89 o
  11   1   4        6.17        7.51      3.18 o
  12   1   4       26.73       22.01      4.03 o
  13   1   4        0.43        5.48      3.80 o
 -13   2   4        3.15       -0.45      2.73 o
 -12   2   4       52.06       72.37      6.71 o
 -11   2   4       20.70       21.86      3.20 o
 -10   2   4      166.17      153.63      4.48 o
  -9   2   4       17.86       18.91      2.80 o
  -8   2   4       68.53       66.24      2.84 o
  -7   2   4        6.10        6.85      2.05 o
  -6   2   4      133.36      134.98      3.30 o
  -5   2   4     1262.90     1215.61      9.25 o
  -4   2   4      284.24      261.49      3.07 o
  -3   2   4        3.04        3.86      1.00 o
  -2   2   4       86.46       81.25      2.34 o
  -1   2   4      351.51      329.55      2.96 o
   0   2   4      566.91      604.48     10.83 o
   1   2   4      276.86      275.60      3.09 o
   2   2   4        0.17        5.93      1.18 o
   3   2   4       39.86       35.87      2.07 o
   4   2   4      759.12      777.98      6.02 o
   5   2   4      233.35      272.05      3.71 o
   6   2   4      229.49      209.94      3.81 o
   7   2   4       11.67       16.23      2.25 o
   8   2   4       77.98       74.81      3.17 o
   9   2   4        3.81        1.86      2.25 o
  10   2   4       50.97       63.25      3.73 o
  11   2   4        2.49        1.05      2.57 o
  12   2   4       36.25       50.55      5.84 o
  13   2   4       15.48        9.51      3.59 o
 -12   3   4       24.15       23.20      3.23 o
 -11   3   4        0.47        0.09      1.86 o
 -10   3   4        7.06        7.11      2.66 o
  -9   3   4        1.81        2.90      2.57 o
  -8   3   4      137.35      133.85      5.28 o
  -7   3   4        3.17        3.54      1.63 o
  -6   3   4       87.00       77.54      2.66 o
  -5   3   4       22.15       25.49      1.95 o
  -4   3   4      454.59      432.24      4.22 o
  -3   3   4        0.38        2.44      2.11 o
  -2   3   4     2209.74     2411.32     21.62 o
  -1   3   4      642.06      732.62      6.98 o
   0   3   4      162.24      161.99      2.10 o
   1   3   4      490.30      510.30      4.77 o
   2   3   4      324.32      334.14      4.41 o
   3   3   4      200.84      195.07      3.06 o
   4   3   4       73.87       70.51      2.06 o
   5   3   4       57.32       59.88      1.91 o
   6   3   4       75.29       81.77      2.82 o
   7   3   4      182.72      177.99      4.60 o
   8   3   4        9.57        9.12      2.38 o
   9   3   4        0.64        2.04      1.90 o
  10   3   4       75.69       80.79      5.45 o
  11   3   4       86.19       84.58      7.69 o
  12   3   4       21.98       24.72      4.00 o
 -11   4   4        3.14        9.26      3.20 o
 -10   4   4       10.39       11.84      2.45 o
  -9   4   4      190.49      195.46      9.19 o
  -8   4   4       15.78       13.17      2.34 o
  -7   4   4        6.56        7.77      1.88 o
  -6   4   4       86.33       83.01      2.80 o
  -5   4   4      140.37      147.37      6.60 o
  -4   4   4       11.47       11.85      2.43 o
  -3   4   4       17.87       19.95      1.75 o
  -2   4   4       49.72       52.15      3.16 o
  -1   4   4       53.79       56.39      2.33 o
   0   4   4        0.94        2.14      1.25 o
   1   4   4       23.14       16.27      1.77 o
   2   4   4      245.73      249.25      3.89 o
   3   4   4      478.02      495.61      7.38 o
   4   4   4      241.23      241.55      4.08 o
   5   4   4        4.23        1.11      1.71 o
   6   4   4        1.41        0.70      1.25 o
   7   4   4       45.78       57.50      2.79 o
   8   4   4       10.90       14.34      2.59 o
   9   4   4        0.00       -0.10      1.98 o
  10   4   4        0.01       -0.88      2.07 o
  11   4   4        2.54        3.41      2.92 o
  -9   5   4        0.12       -0.75      1.73 o
  -8   5   4        1.29       10.82      5.29 o
  -7   5   4        0.71        0.60      2.63 o
  -6   5   4       10.71        5.29      2.88 o
  -5   5   4        2.49        3.34      2.80 o
  -4   5   4        0.99       -1.37      2.79 o
  -3   5   4        1.57        2.68      1.78 o
  -2   5   4        0.38        0.92      1.24 o
  -1   5   4        0.56        2.40      1.22 o
   0   5   4        3.75        3.52      1.46 o
   1   5   4       24.38       27.36      1.91 o
   2   5   4      144.17      135.84      3.42 o
   3   5   4       98.77       95.56      3.12 o
   4   5   4       14.21       14.73      2.58 o
   5   5   4        0.66        1.49      1.73 o
   6   5   4       13.60        8.43      2.22 o
   7   5   4       47.39       36.77      3.87 o
   8   5   4        0.69        0.76      2.64 o
   9   5   4        0.13        1.51      1.72 o
  -6   6   4        7.08        6.57      7.12 o
  -5   6   4       56.89       67.23      4.23 o
  -4   6   4        8.70        8.48      4.01 o
  -3   6   4        1.19        2.51      2.60 o
  -2   6   4        0.42       -1.00      1.15 o
  -1   6   4       50.42       49.92      3.61 o
   0   6   4        0.52        1.54      1.63 o
   1   6   4        2.96        5.06      3.10 o
   2   6   4       41.38       44.04      3.11 o
   3   6   4        0.02        0.18      1.72 o
   4   6   4        2.15        4.38      2.50 o
   5   6   4        9.42        7.18      3.73 o
   6   6   4       11.01       12.31      5.10 o
 -13   0   5        0.10        3.10      5.47 o
 -11   0   5       27.85       30.29      6.50 o
  -9   0   5      319.55      298.31      7.33 o
  -7   0   5     2253.70     2136.09     25.62 o
  -5   0   5      894.40      992.65     11.67 o
  -3   0   5     4907.49     4981.27     53.86 o
  -1   0   5      109.17      156.79      3.56 o
   1   0   5    13442.50    12693.76    108.49 o
   3   0   5     1283.26     1427.67     12.92 o
   5   0   5     4188.27     4329.15     50.00 o
   7   0   5      553.96      530.91     10.14 o
   9   0   5       87.48       83.07      4.77 o
  11   0   5       38.97       26.01     12.45 o
  13   0   5       45.02       44.54      5.26 o
 -13   1   5        0.11        1.25      3.11 o
 -12   1   5        5.62        8.95      4.21 o
 -11   1   5      112.76      120.36      5.52 o
 -10   1   5       22.96       19.31      2.96 o
  -9   1   5       95.56      101.91      4.08 o
  -8   1   5      683.87      649.84      8.81 o
  -7   1   5      233.87      207.19      5.00 o
  -6   1   5      106.09      129.84      3.30 o
  -5   1   5      433.27      520.57      6.29 o
  -4   1   5       20.88       19.73      2.19 o
  -3   1   5      317.17      310.91      4.09 o
  -2   1   5       13.84       16.73      1.71 o
  -1   1   5      263.80      255.29      2.89 o
   0   1   5      437.06      445.92      5.79 o
   1   1   5      104.70      124.13      1.58 o
   2   1   5      621.07      596.74      4.62 o
   3   1   5     2078.10     2139.43     12.86 o
   4   1   5      644.74      657.44      5.75 o
   5   1   5       20.05       15.35      1.63 o
   6   1   5      450.52      464.20      5.16 o
   7   1   5       13.89       13.55      2.36 o
   8   1   5       29.13       34.19      3.13 o
   9   1   5      390.59      391.00      6.04 o
  10   1   5       25.97       30.06      2.81 o
  11   1   5       25.41       21.02      2.47 o
  12   1   5        9.62        9.42      3.63 o
  13   1   5       26.52       34.48      3.82 o
 -13   2   5       12.31       11.36      2.95 o
 -12   2   5        6.64        4.47      2.81 o
 -11   2   5       58.55       68.51      4.36 o
 -10   2   5       95.92       96.67      6.58 o
  -9   2   5        1.12        2.65      1.58 o
  -8   2   5       64.00       65.38      2.55 o
  -7   2   5      695.31      689.00      9.79 o
  -6   2   5      131.79      116.85      2.87 o
  -5   2   5        0.89        0.10      1.08 o
  -4   2   5        0.53        0.50      1.02 o
  -3   2   5     1741.48     1771.61     11.53 o
  -2   2   5       97.12      116.17      3.48 o
  -1   2   5     1082.36     1195.77      9.57 o
   0   2   5      446.59      442.86      3.27 o
   1   2   5     3292.05     3368.26     49.90 o
   2   2   5      769.78      855.67      5.88 o
   3   2   5      448.99      478.09      4.47 o
   4   2   5       83.54       80.61      3.12 o
   5   2   5      405.43      405.78      4.58 o
   6   2   5        0.00       -1.39      1.39 o
   7   2   5       36.87       35.01      2.42 o
   8   2   5       24.23       27.91      2.59 o
   9   2   5       92.89      105.63      5.33 o
  10   2   5        7.30        8.86      2.66 o
  11   2   5        0.03        2.90      2.51 o
  12   2   5       18.91       19.51      3.92 o
 -12   3   5       14.86       13.25      3.30 o
 -11   3   5        4.66        6.89      2.75 o
 -10   3   5       49.93       58.85      3.62 o
  -9   3   5        0.30        2.53      2.06 o
  -8   3   5       36.42       33.49      3.17 o
  -7   3   5       12.48       11.46      1.80 o
  -6   3   5      142.90      144.22      3.21 o
  -5   3   5       37.84       35.79      1.82 o
  -4   3   5      395.37      371.85      5.78 o
  -3   3   5       20.16       30.05      2.39 o
  -2   3   5       78.02       60.72      1.63 o
  -1   3   5        3.49        5.15      1.00 o
   0   3   5     1447.68     1490.55     11.06 o
   1   3   5       36.79       40.65      1.98 o
   2   3   5      189.51      182.34      3.61 o
   3   3   5        2.85        1.34      1.30 o
   4   3   5      568.91      613.04      5.24 o
   5   3   5       89.19       90.52      4.65 o
   6   3   5       42.88       46.25      2.27 o
   7   3   5       30.88       29.09      2.11 o
   8   3   5       14.09       17.06      2.58 o
   9   3   5      132.15      136.72      4.18 o
  10   3   5       19.26       11.52      4.12 o
  11   3   5        0.12        5.93      3.03 o
  12   3   5        1.27        1.92      2.86 o
 -11   4   5        2.17        2.84      2.61 o
 -10   4   5        0.85        2.88      2.41 o
  -9   4   5       50.99       45.27      3.11 o
  -8   4   5       33.26       25.74      2.43 o
  -7   4   5        1.08        2.47      1.40 o
  -6   4   5       47.08       41.01      2.61 o
  -5   4   5        0.03        1.15      2.06 o
  -4   4   5       93.69       85.80      3.52 o
  -3   4   5       78.40       83.53      3.72 o
  -2   4   5        2.85        3.47      1.20 o
  -1   4   5       11.60       11.42      1.61 o
   0   4   5        0.76        1.65      1.09 o
   1   4   5      156.93      140.66      2.61 o
   2   4   5      823.51      783.34      7.83 o
   3   4   5      191.07      204.23      4.33 o
   4   4   5      120.74      123.21      3.72 o
   5   4   5        5.79        7.33      1.88 o
   6   4   5       37.17       24.75      2.72 o
   7   4   5        0.02       -0.21      1.56 o
   8   4   5       31.44       37.39      3.64 o
   9   4   5       30.26       26.75      3.30 o
  10   4   5        0.64       -2.57      2.57 o
  -9   5   5       14.98       13.17      4.20 o
  -8   5   5        0.14        6.47      5.29 o
  -7   5   5        1.14        0.28      2.45 o
  -6   5   5       43.60       43.73      4.43 o
  -5   5   5        0.38        5.38      2.86 o
  -4   5   5        7.62       11.75      6.57 o
  -3   5   5        2.43        1.28      1.17 o
  -2   5   5       66.62       72.87      2.47 o
  -1   5   5       21.55       22.18      2.41 o
   0   5   5       37.01       44.86      2.56 o
   1   5   5       22.82       20.00      2.04 o
   2   5   5        0.41       -0.55      1.38 o
   3   5   5        4.30        5.88      1.63 o
   4   5   5        8.79       11.15      1.84 o
   5   5   5        0.01       -0.03      1.85 o
   6   5   5       15.30       14.89      2.36 o
   7   5   5        4.82        3.26      2.57 o
   8   5   5       13.48       15.91      3.27 o
   9   5   5        1.66        1.07      1.64 o
  -6   6   5       26.94       11.63      9.85 o
  -5   6   5        0.03        5.44      4.74 o
  -4   6   5        1.50        1.53      3.03 o
  -3   6   5        4.98        4.07      2.46 o
  -2   6   5        3.57        6.11      2.24 o
  -1   6   5        0.02        2.56      1.34 o
   0   6   5        0.06        0.38      2.36 o
   1   6   5        3.19        0.67      1.56 o
   2   6   5        4.50        2.66      1.52 o
   3   6   5       11.51       13.37      3.04 o
   4   6   5        1.77       11.08      9.61 o
   5   6   5       11.86       31.88      5.26 o
   6   6   5       33.79       29.52     11.60 o
 -12   0   6       35.74       37.96      5.57 o
 -10   0   6      192.46      188.76      8.82 o
  -8   0   6      226.15      226.88      8.54 o
  -6   0   6      103.22       91.54      6.35 o
  -4   0   6      431.70      493.28      7.89 o
  -2   0   6       13.06        5.36      2.17 o
   0   0   6      613.07      709.55      7.97 o
   2   0   6      650.56      740.86      7.27 o
   4   0   6        7.64       -0.61      1.72 o
   6   0   6     1050.03     1129.42     11.76 o
   8   0   6       11.70        5.77      3.39 o
  10   0   6       53.19       50.91      4.19 o
  12   0   6       19.82       24.26      4.26 o
 -13   1   6        5.52        4.37      4.21 o
 -12   1   6       20.67       23.68      4.39 o
 -11   1   6       14.01       13.40      4.16 o
 -10   1   6      151.47      144.94      5.93 o
  -9   1   6       58.10       65.49      3.71 o
  -8   1   6       71.82       76.59      3.61 o
  -7   1   6      482.05      482.66      7.17 o
  -6   1   6      970.14      925.49     11.06 o
  -5   1   6     1226.60     1323.00     10.99 o
  -4   1   6      942.92      980.51      7.82 o
  -3   1   6       28.45       28.50      2.14 o
  -2   1   6     3247.45     3166.04     22.62 o
  -1   1   6     2477.38     2383.64     28.50 o
   0   1   6      292.18      239.09      6.41 o
   1   1   6      286.95      322.58      2.37 o
   2   1   6     1664.08     1552.89      8.94 o
   3   1   6     1036.30     1057.27      7.19 o
   4   1   6      188.46      181.86      2.99 o
   5   1   6       62.04       60.63      2.42 o
   6   1   6      731.46      695.42      6.36 o
   7   1   6        6.05        8.28      2.15 o
   8   1   6       31.97       36.36      3.28 o
   9   1   6        4.62        6.48      2.28 o
  10   1   6       53.11       49.41      3.44 o
  11   1   6        0.72        0.08      2.18 o
  12   1   6       14.40       17.14      3.51 o
  13   1   6       21.30       16.75      3.42 o
 -13   2   6        0.16       -0.68      2.31 o
 -12   2   6       38.23       37.26      3.67 o
 -11   2   6        0.02       -0.39      1.78 o
 -10   2   6      167.67      176.20      6.38 o
  -9   2   6      145.59      145.59      8.28 o
  -8   2   6      103.96      101.19      3.91 o
  -7   2   6       20.97       21.15      3.04 o
  -6   2   6      733.60      663.42      5.91 o
  -5   2   6      219.77      211.35      3.86 o
  -4   2   6        5.15        5.68      1.12 o
  -3   2   6       71.16       71.21      1.26 o
  -2   2   6      588.19      625.79      5.85 o
  -1   2   6     1428.36     1489.62     11.44 o
   0   2   6      223.40      272.61      4.33 o
   1   2   6        4.41        5.77      2.32 o
   2   2   6      481.69      492.35      3.46 o
   3   2   6     3985.51     4094.45     26.26 o
   4   2   6      831.44      858.73      6.52 o
   5   2   6      183.15      179.15      3.72 o
   6   2   6       85.07       85.50      4.35 o
   7   2   6       26.95       31.82      2.60 o
   8   2   6      138.99      145.95      4.16 o
   9   2   6       39.29       39.32      3.38 o
  10   2   6       20.92       21.26      3.29 o
  11   2   6        3.42        5.31      3.00 o
  12   2   6       31.27       30.31      3.83 o
 -12   3   6        1.98        0.87      2.48 o
 -11   3   6        0.10        1.71      2.15 o
 -10   3   6        0.81       -0.39      2.00 o
  -9   3   6      284.50      276.03      7.31 o
  -8   3   6        5.64        3.90      1.87 o
  -7   3   6       13.12       11.48      2.11 o
  -6   3   6       21.45       23.46      1.60 o
  -5   3   6      102.74       87.93      2.39 o
  -4   3   6      220.01      223.42      4.31 o
  -3   3   6       68.67       71.95      2.43 o
  -2   3   6      132.81      130.29      2.85 o
  -1   3   6       75.13       80.34      3.86 o
   0   3   6       38.70       59.17      2.65 o
   1   3   6       11.59       12.52      1.40 o
   2   3   6       15.06       15.01      1.83 o
   3   3   6       95.79      110.32      2.44 o
   4   3   6      153.96      143.59      2.57 o
   5   3   6       19.67       21.27      2.10 o
   6   3   6      300.28      310.84      4.82 o
   7   3   6       19.72       18.87      2.10 o
   8   3   6        0.53        1.12      2.00 o
   9   3   6       18.38       21.03      2.99 o
  10   3   6        6.07        7.40      2.52 o
  11   3   6       32.92       40.87      4.75 o
 -11   4   6       13.34       13.42      3.17 o
 -10   4   6       41.31       45.21      2.92 o
  -9   4   6       25.20       25.61      3.04 o
  -8   4   6       10.32        8.07      2.00 o
  -7   4   6       28.41       22.73      2.18 o
  -6   4   6       12.33       11.09      2.91 o
  -5   4   6      149.93      157.09      4.88 o
  -4   4   6        8.62        6.30      2.01 o
  -3   4   6       36.53       45.90      5.97 o
  -2   4   6       23.72       26.12      2.04 o
  -1   4   6      352.69      345.04      5.94 o
   0   4   6       66.38       68.38      1.90 o
   1   4   6       80.31       88.91      2.47 o
   2   4   6      214.48      219.23      3.54 o
   3   4   6       66.64       73.11      6.29 o
   4   4   6      215.57      233.82      3.99 o
   5   4   6       47.64       64.80      4.38 o
   6   4   6       23.11       24.94      1.87 o
   7   4   6       54.69       59.69      2.94 o
   8   4   6       16.67       17.02      2.71 o
   9   4   6        8.13        6.84      2.47 o
  10   4   6        0.93        3.41      2.32 o
  -9   5   6       20.58       16.34      4.23 o
  -8   5   6       13.58       11.43      3.64 o
  -7   5   6        2.00       -1.31      2.62 o
  -6   5   6        8.45        5.89      2.83 o
  -5   5   6       65.92       68.11      4.28 o
  -4   5   6       66.23       64.20      4.77 o
  -3   5   6        0.59        1.69      2.32 o
  -2   5   6        7.74        7.48      1.39 o
  -1   5   6        0.33        0.58      1.13 o
   0   5   6        1.36        1.81      1.26 o
   1   5   6       18.66       15.00      1.43 o
   2   5   6       17.52       12.30      1.69 o
   3   5   6        9.07        8.70      1.73 o
   4   5   6        3.81        0.88      1.52 o
   5   5   6        9.87        5.94      2.30 o
   6   5   6        4.41        7.76      2.12 o
   7   5   6        3.40       -1.10      2.23 o
   8   5   6       15.80       18.14      3.41 o
  -6   6   6        0.10       -0.39      3.24 o
  -5   6   6        4.07        1.66      2.86 o
  -4   6   6       22.91       15.81      5.20 o
  -3   6   6        0.97       -1.41      2.66 o
  -2   6   6        1.01        9.91      4.10 o
  -1   6   6       38.89       45.36      4.57 o
   0   6   6        0.39        1.31      2.21 o
   1   6   6        9.17        4.68      1.55 o
   2   6   6        1.46        3.39      6.63 o
   3   6   6       60.39       67.42     10.07 o
   4   6   6       16.50       29.84      5.30 o
   5   6   6       12.25       22.24      9.09 o
   6   6   6        0.90        2.40      4.49 o
 -13   0   7        3.42        5.27      5.96 o
 -11   0   7        5.63        5.25      5.10 o
  -9   0   7       19.91       19.54      3.58 o
  -7   0   7     1172.44     1164.77     17.11 o
  -5   0   7     1274.06     1283.46     13.39 o
  -3   0   7        0.87        0.00      1.70 o
  -1   0   7      223.36      239.77      4.26 o
   1   0   7     3605.41     3613.29     30.62 o
   3   0   7     1057.61      981.04      9.08 o
   5   0   7     1384.05     1364.65     13.85 o
   7   0   7      477.05      452.55      6.86 o
   9   0   7      118.86      120.90      4.16 o
  11   0   7       51.00       42.60      5.39 o
  13   0   7        0.57        2.13      4.25 o
 -13   1   7       14.35       15.08      4.10 o
 -12   1   7        4.36        3.65      3.74 o
 -11   1   7      173.18      171.21      6.85 o
 -10   1   7        8.10        8.98      3.52 o
  -9   1   7       17.83       17.91      3.41 o
  -8   1   7        0.17        1.28      1.72 o
  -7   1   7     1908.23     1873.30     22.25 o
  -6   1   7       52.72       48.98      2.51 o
  -5   1   7     1076.72     1125.49     10.17 o
  -4   1   7      343.93      322.27      4.39 o
  -3   1   7     2250.78     2358.65     17.03 o
  -2   1   7      262.78      292.29      3.23 o
  -1   1   7      609.81      591.58      3.94 o
   0   1   7       88.12      102.53      1.34 o
   1   1   7       16.59       21.25      1.40 o
   2   1   7      113.85      109.93      1.73 o
   3   1   7      280.54      283.24      2.57 o
   4   1   7      618.31      616.66      5.34 o
   5   1   7       12.42       12.03      1.42 o
   6   1   7        0.04        2.85      1.82 o
   7   1   7      195.59      196.50      4.81 o
   8   1   7       16.99       16.03      2.65 o
   9   1   7       78.75       79.17      3.90 o
  10   1   7        7.11        7.79      2.96 o
  11   1   7        9.34       12.94      3.96 o
  12   1   7        4.41        4.63      2.56 o
  13   1   7       13.58       16.00      3.12 o
 -13   2   7        4.15        5.61      3.28 o
 -12   2   7        8.67       11.18      3.15 o
 -11   2   7       55.71       56.64      2.99 o
 -10   2   7       39.96       33.91      5.28 o
  -9   2   7        8.29        7.66      2.63 o
  -8   2   7      230.56      232.02      5.16 o
  -7   2   7      286.98      289.57      5.93 o
  -6   2   7        0.27        2.11      1.82 o
  -5   2   7        4.17        6.08      1.57 o
  -4   2   7      233.95      225.55      2.51 o
  -3   2   7     1780.02     1761.11     13.02 o
  -2   2   7        1.54        1.87      1.05 o
  -1   2   7      552.20      534.96      4.04 o
   0   2   7      196.53      265.50      3.94 o
   1   2   7     4287.70     4455.07     40.90 o
   2   2   7        4.27        7.44      0.84 o
   3   2   7     2630.41     2726.31     16.82 o
   4   2   7       16.74       14.85      1.40 o
   5   2   7      295.89      254.15      8.06 o
   6   2   7       23.12       32.53      2.30 o
   7   2   7      106.21      104.94      5.66 o
   8   2   7       14.22       12.15      2.90 o
   9   2   7       79.89       86.26      3.64 o
  10   2   7        0.02       -1.28      2.23 o
  11   2   7       57.67       64.91      5.81 o
  12   2   7       22.87       20.27      3.90 o
 -12   3   7        0.11        1.93      3.18 o
 -11   3   7       49.54       54.00      3.74 o
 -10   3   7        0.00       -1.10      2.05 o
  -9   3   7       58.27       70.15      4.69 o
  -8   3   7       21.66       24.14      2.14 o
  -7   3   7      472.03      458.65      7.01 o
  -6   3   7        0.27        1.17      1.09 o
  -5   3   7       72.26       66.64      2.71 o
  -4   3   7      187.27      198.71      3.96 o
  -3   3   7       33.02       31.64      2.46 o
  -2   3   7       98.41       96.01      2.33 o
  -1   3   7        2.92        0.27      1.11 o
   0   3   7      197.62      186.21      2.10 o
   1   3   7      160.41      148.32      1.74 o
   2   3   7      274.81      265.29      2.61 o
   3   3   7      382.09      409.19      5.54 o
   4   3   7      869.20      834.77      6.20 o
   5   3   7       15.86       18.39      2.01 o
   6   3   7       37.25       39.27      2.32 o
   7   3   7        2.61        0.77      1.71 o
   8   3   7       85.03       94.63      3.30 o
   9   3   7        0.39        0.45      1.97 o
  10   3   7        3.63        4.07      2.57 o
  11   3   7        0.58       -1.42      2.57 o
 -11   4   7        2.56        2.71      2.33 o
 -10   4   7        6.39        0.77      3.32 o
  -9   4   7        0.01        1.56      1.96 o
  -8   4   7       12.27        9.37      2.02 o
  -7   4   7       71.59       60.76      2.17 o
  -6   4   7       49.39       52.36      7.18 o
  -5   4   7        2.04        2.26      2.27 o
  -4   4   7      100.04      108.44      3.77 o
  -3   4   7       54.04       48.84      2.73 o
  -2   4   7       18.84       14.97      2.34 o
  -1   4   7       23.98       29.70      1.63 o
   0   4   7      330.16      342.22      3.77 o
   1   4   7       29.13       27.09      1.51 o
   2   4   7       32.69       30.43      1.71 o
   3   4   7       98.75      103.72      2.57 o
   4   4   7       76.97       64.63      5.43 o
   5   4   7       31.10       30.92      1.76 o
   6   4   7        0.34       -0.30      1.67 o
   7   4   7       18.47       13.72      2.39 o
   8   4   7        8.43        6.35      2.62 o
   9   4   7       19.55       19.40      2.51 o
  10   4   7       10.28        9.13      2.77 o
  -9   5   7        0.00        7.17      3.68 o
  -8   5   7        0.34        3.61      3.12 o
  -7   5   7        0.21        1.22      2.53 o
  -6   5   7       11.64        7.91      3.09 o
  -5   5   7       32.30       27.61      3.35 o
  -4   5   7       38.30       40.01      8.54 o
  -3   5   7        1.91        1.14      2.13 o
  -2   5   7        8.73        5.55      1.39 o
  -1   5   7       19.66       14.09      1.26 o
   0   5   7       36.35       38.53      1.96 o
   1   5   7       11.87        4.08      1.92 o
   2   5   7       28.69       18.76      1.77 o
   3   5   7        7.40        4.41      1.57 o
   4   5   7       20.54       24.17      2.28 o
   5   5   7        1.22       -2.17      4.64 o
   6   5   7       12.60       13.45      2.54 o
   7   5   7       45.29       45.39      3.59 o
   8   5   7       28.77       31.20      3.48 o
  -6   6   7        2.68        4.62      4.67 o
  -5   6   7        0.04        0.30      2.60 o
  -4   6   7        5.27        0.55      2.56 o
  -3   6   7        1.86       -0.11      2.02 o
  -2   6   7        1.34        5.38      2.31 o
  -1   6   7        7.72        2.41      5.25 o
   0   6   7        1.23       -0.88      4.60 o
   1   6   7        7.18       17.65      4.03 o
   2   6   7       11.72       13.72      4.42 o
   3   6   7        4.88       12.87      4.68 o
   4   6   7        0.01       -4.41      4.41 o
   5   6   7        0.32       -2.95      5.25 o
 -12   0   8       21.03       12.45      4.61 o
 -10   0   8      332.32      320.52     10.82 o
  -8   0   8       70.40       71.25      5.65 o
  -6   0   8     2038.19     1885.40     23.53 o
  -4   0   8     3355.85     4045.34     44.82 o
  -2   0   8     2877.46     2801.91     28.48 o
   0   0   8        3.16        2.70      1.07 o
   2   0   8     1087.48     1004.65      7.94 o
   4   0   8       30.55       21.04      3.15 o
   6   0   8       89.95       97.89      4.03 o
   8   0   8      113.13      108.92      5.60 o
  10   0   8       13.45       11.31      3.99 o
  12   0   8        5.90        3.04      4.03 o
 -13   1   8        4.98        7.14      3.67 o
 -12   1   8        0.79       -0.32      3.12 o
 -11   1   8       58.06       52.76      4.44 o
 -10   1   8       27.69       23.37      4.01 o
  -9   1   8        4.23        2.16      2.15 o
  -8   1   8       19.60       16.44      3.07 o
  -7   1   8      161.62      153.11      6.05 o
  -6   1   8       65.30       60.30      2.66 o
  -5   1   8      326.67      330.28      4.29 o
  -4   1   8       52.49       49.40      2.30 o
  -3   1   8      159.99      182.24      3.25 o
  -2   1   8     1640.23     1711.10     11.56 o
  -1   1   8       34.00       33.91      1.10 o
   0   1   8     1005.99     1110.38      6.60 o
   1   1   8      308.01      295.74      2.84 o
   2   1   8     2998.99     3163.65     17.31 o
   3   1   8     1044.21     1068.85      6.35 o
   4   1   8      196.36      195.55      3.01 o
   5   1   8       34.65       45.52      2.24 o
   6   1   8     1508.31     1520.37     18.68 o
   7   1   8        9.48       11.68      2.26 o
   8   1   8       33.75       28.11      2.92 o
   9   1   8        2.79        0.79      1.88 o
  10   1   8      103.46      120.84      4.32 o
  11   1   8        3.18        4.62      2.30 o
  12   1   8        0.43        2.87      2.34 o
 -13   2   8        8.04       10.23      3.52 o
 -12   2   8        7.11        7.41      2.43 o
 -11   2   8        0.23        0.79      1.47 o
 -10   2   8      241.28      259.58      6.42 o
  -9   2   8        7.16       10.12      2.78 o
  -8   2   8      184.84      188.61      4.90 o
  -7   2   8      420.70      379.68      5.99 o
  -6   2   8      136.75      130.22      3.94 o
  -5   2   8        1.71        3.61      1.99 o
  -4   2   8        6.24        6.32      0.93 o
  -3   2   8      162.54      150.36      2.80 o
  -2   2   8     1025.26      954.84      8.12 o
  -1   2   8        1.55        7.63      0.72 o
   0   2   8      361.40      445.31      5.00 o
   1   2   8      164.96      155.91      3.77 o
   2   2   8      271.34      232.07      2.19 o
   3   2   8      121.87      130.32      3.58 o
   4   2   8      391.20      388.46      3.93 o
   5   2   8     1090.42     1120.27      8.32 o
   6   2   8       79.21       80.12      3.85 o
   7   2   8        0.05       -1.19      1.85 o
   8   2   8      101.45      113.34      4.39 o
   9   2   8       40.07       36.06      2.97 o
  10   2   8       32.66       28.93      3.16 o
  11   2   8        0.02        2.41      2.74 o
  12   2   8       18.98       23.03      3.32 o
 -12   3   8        2.16        3.65      2.62 o
 -11   3   8        0.08        5.05      3.16 o
 -10   3   8       13.70       11.83      2.15 o
  -9   3   8      134.53      145.17      8.58 o
  -8   3   8      208.84      186.80      6.94 o
  -7   3   8      386.01      376.52     10.07 o
  -6   3   8        0.16       -0.59      1.17 o
  -5   3   8      510.12      495.86      7.25 o
  -4   3   8       39.48       45.61      2.55 o
  -3   3   8      342.87      342.45      4.90 o
  -2   3   8       66.44       71.18      3.61 o
  -1   3   8       85.26       95.57      3.25 o
   0   3   8      229.99      235.66      6.81 o
   1   3   8        0.02        1.93      2.77 o
   2   3   8      117.93       98.25      3.40 o
   3   3   8        0.11        0.46      1.03 o
   4   3   8      934.00      941.44      7.36 o
   5   3   8       83.21       87.48      3.66 o
   6   3   8      168.42      182.72      3.77 o
   7   3   8        0.56        2.24      1.92 o
   8   3   8       16.11       16.03      2.49 o
   9   3   8        4.57        1.22      1.93 o
  10   3   8       49.71       56.71     10.62 o
  11   3   8        1.14       10.23      2.88 o
 -11   4   8        0.48       15.11      7.23 o
 -10   4   8        1.45        5.30      3.30 o
  -9   4   8        0.46        1.74      1.57 o
  -8   4   8       22.88       24.46      1.88 o
  -7   4   8        0.64        0.17      1.18 o
  -6   4   8       14.67       12.56      2.71 o
  -5   4   8       74.22       71.43      3.34 o
  -4   4   8       28.79       22.43      2.32 o
  -3   4   8       18.57       16.34      2.04 o
  -2   4   8       14.83       12.43      2.18 o
  -1   4   8      170.01      161.61      2.70 o
   0   4   8        3.93        5.31      0.78 o
   1   4   8      221.02      226.68      2.42 o
   2   4   8       20.04       21.14      1.84 o
   3   4   8        2.24        2.79      1.03 o
   4   4   8       39.36       40.74      2.46 o
   5   4   8       20.31       24.68      2.23 o
   6   4   8        6.07        5.86      1.39 o
   7   4   8       25.44       26.38      3.30 o
   8   4   8        0.09       -1.37      2.05 o
   9   4   8       24.94       26.36      2.90 o
  10   4   8        0.63        0.62      2.37 o
  -9   5   8       15.87       22.39      4.70 o
  -8   5   8        3.51        4.40      3.72 o
  -7   5   8       14.01       13.87      3.56 o
  -6   5   8       11.91        8.90      2.97 o
  -5   5   8        0.50       -0.86      1.92 o
  -4   5   8       99.70       93.60     13.90 o
  -3   5   8       44.01       48.17      5.21 o
  -2   5   8       36.73       33.50      3.57 o
  -1   5   8       18.51       13.84      1.85 o
   0   5   8       28.94       33.69      1.48 o
   1   5   8        8.44        8.18      1.13 o
   2   5   8        6.00        4.43      1.24 o
   3   5   8        4.19        2.07      1.30 o
   4   5   8       15.01       16.45      3.89 o
   5   5   8        2.06        3.37      4.01 o
   6   5   8        9.47       18.38      8.54 o
   7   5   8       41.09       37.65      4.69 o
   8   5   8        0.38        0.02      3.38 o
  -6   6   8        0.02        1.66      3.41 o
  -5   6   8        0.27        5.02      6.19 o
  -4   6   8        0.55        3.52      4.64 o
  -3   6   8        5.14        7.66      8.21 o
  -2   6   8        0.83       11.58      6.57 o
  -1   6   8        7.69        6.13      6.13 o
   1   6   8        6.82        9.68      5.18 o
   2   6   8        4.76        0.35      2.35 o
   3   6   8       12.71        0.97      3.84 o
   4   6   8        0.25        3.19      4.41 o
   5   6   8        8.11       16.18      3.83 o
 -13   0   9       31.52       37.90      8.20 o
 -11   0   9       38.29       32.43      6.50 o
  -9   0   9       24.09       21.80      6.57 o
  -7   0   9      102.68      115.99      7.01 o
  -5   0   9      773.78      757.00     17.73 o
  -3   0   9      122.84      156.76      5.47 o
  -1   0   9      651.43      565.92      9.41 o
   1   0   9       56.00       49.01      2.12 o
   3   0   9     1193.49     1079.06     10.24 o
   5   0   9      257.44      259.49      5.03 o
   7   0   9       68.02       64.85      4.06 o
   9   0   9      111.83      116.68      4.83 o
  11   0   9       50.89       59.69     10.51 o
 -13   1   9       45.05       59.19      9.50 o
 -12   1   9        3.06        3.12      3.10 o
 -11   1   9       99.53      106.87      6.01 o
 -10   1   9        3.18        5.24      3.30 o
  -9   1   9      125.80      126.18      5.94 o
  -8   1   9       20.38       19.56      2.65 o
  -7   1   9      604.97      611.87      8.08 o
  -6   1   9       19.15       20.30      2.00 o
  -5   1   9     1154.52     1083.48     10.02 o
  -4   1   9      443.99      477.71      5.54 o
  -3   1   9       49.92       40.53      2.68 o
  -2   1   9       24.57       26.59      1.23 o
  -1   1   9     1503.52     1486.66     11.45 o
   0   1   9      746.93      876.03      5.43 o
   1   1   9     1094.63     1077.33      7.38 o
   2   1   9      362.53      389.97      3.25 o
   3   1   9      205.48      178.19      2.31 o
   4   1   9       68.75       71.62      2.03 o
   5   1   9       83.63       70.03      2.08 o
   6   1   9       16.37       13.58      1.81 o
   7   1   9       47.24       42.86      3.57 o
   8   1   9       31.03       28.78      2.40 o
   9   1   9       20.93       16.52      2.45 o
  10   1   9       17.57       22.68      2.76 o
  11   1   9       11.53       16.95      2.86 o
  12   1   9        3.33        7.53      3.15 o
 -12   2   9       10.51        5.74      1.92 o
 -11   2   9        4.98        1.22      1.80 o
 -10   2   9       41.62       39.06      4.52 o
  -9   2   9        2.51        0.49      2.47 o
  -8   2   9      204.20      189.53      4.13 o
  -7   2   9      377.83      392.24      6.73 o
  -6   2   9       69.77       71.03      3.10 o
  -5   2   9       26.10       28.50      2.13 o
  -4   2   9      737.93      738.70     13.09 o
  -3   2   9      339.31      344.05      5.14 o
  -2   2   9       31.04       35.66      1.66 o
  -1   2   9        0.23        5.25      2.79 o
   0   2   9      576.66      583.70      5.74 o
   1   2   9      493.61      432.71      5.91 o
   2   2   9       19.11       16.15      3.11 o
   3   2   9        1.10        3.21      0.98 o
   4   2   9        7.58       10.14      1.28 o
   5   2   9       56.77       52.79      2.27 o
   6   2   9        1.26       -1.27      1.55 o
   7   2   9      176.52      170.65      3.54 o
   8   2   9        4.55        4.44      2.04 o
   9   2   9       49.67       60.24      3.29 o
  10   2   9        0.02       -0.89      2.28 o
  11   2   9       33.26       30.56      4.41 o
  12   2   9        3.24        9.04      4.04 o
 -12   3   9       11.81        9.93      2.85 o
 -11   3   9       37.87       34.77      4.71 o
 -10   3   9        0.86        0.83      1.67 o
  -9   3   9       55.95       67.85      2.98 o
  -8   3   9       15.11       14.88      2.23 o
  -7   3   9        1.26        2.09      1.54 o
  -6   3   9        3.34        3.14      1.25 o
  -5   3   9      302.07      308.33      6.35 o
  -4   3   9       14.64       13.73      2.42 o
  -3   3   9      170.39      154.13      3.39 o
  -2   3   9        0.30        1.24      1.11 o
  -1   3   9      167.73      190.26      5.35 o
   0   3   9       89.41       79.32      1.53 o
   1   3   9      192.42      179.82     10.95 o
   2   3   9       17.56       12.52      4.38 o
   3   3   9      630.43      640.14     11.12 o
   4   3   9     1099.05     1080.17      7.87 o
   5   3   9      337.55      348.42      4.70 o
   6   3   9       51.93       67.10      3.73 o
   7   3   9        0.29       -0.16      1.40 o
   8   3   9       56.65       65.72      4.47 o
   9   3   9        0.20        0.77      2.04 o
  10   3   9        6.74        5.51      2.19 o
  11   3   9        7.76       14.00      3.74 o
 -10   4   9        7.10        5.57      3.33 o
  -9   4   9        4.01        5.63      2.69 o
  -8   4   9       78.88       75.76      4.97 o
  -7   4   9        2.07        1.86      2.37 o
  -6   4   9       47.40       45.13      3.88 o
  -5   4   9       30.23       30.44      5.37 o
  -4   4   9      245.15      244.77      7.48 o
  -3   4   9       56.70       53.61      2.26 o
  -2   4   9        4.13        6.08      1.66 o
  -1   4   9        0.97        4.11      1.20 o
   0   4   9       28.17       33.67      1.69 o
   1   4   9        1.50        1.22      3.39 o
   2   4   9       29.93       39.20      3.63 o
   3   4   9       35.85       18.36      4.61 o
   4   4   9      152.23      153.47      3.76 o
   5   4   9        0.43       -0.88      1.62 o
   6   4   9        0.26       -0.33      0.88 o
   7   4   9       12.11        7.80      2.03 o
   8   4   9       10.76        8.94      2.19 o
   9   4   9       33.19       34.08      4.82 o
  10   4   9        1.34       -0.42      1.98 o
  -8   5   9        3.22        2.32      2.52 o
  -7   5   9        6.46        2.67      2.80 o
  -6   5   9        2.77        2.49      2.25 o
  -5   5   9        4.99        4.39      2.69 o
  -4   5   9       17.20       17.69      3.09 o
  -3   5   9       30.31       23.27      3.23 o
  -2   5   9        4.89        3.98      1.43 o
  -1   5   9        0.11        0.08      0.97 o
   0   5   9       29.99       30.28      3.37 o
   1   5   9        0.00       -1.55      1.55 o
   2   5   9        0.07        0.05      2.99 o
   3   5   9       11.78        9.99      4.67 o
   4   5   9       30.14       31.48      5.52 o
   5   5   9        0.02       -0.57      3.88 o
   6   5   9        4.54        6.58      5.10 o
   7   5   9        1.64        1.15      2.61 o
   8   5   9        7.75        7.60      4.72 o
  -5   6   9        2.55       13.15     12.70 o
  -4   6   9       28.76        5.71      5.47 o
  -3   6   9        1.40        0.45      5.25 o
  -2   6   9        3.43        8.68      5.17 o
   1   6   9        0.61        1.23      4.41 o
   2   6   9        6.40        5.23      3.11 o
   3   6   9        6.79        7.55      6.13 o
   4   6   9        1.09        8.88      6.79 o
 -12   0  10        4.11        8.14      9.41 o
 -10   0  10      233.30      251.13      9.82 o
  -8   0  10       27.55       27.38      5.58 o
  -6   0  10      960.69      889.62     13.23 o
  -4   0  10      266.72      246.99      5.41 o
  -2   0  10     7277.87     7531.74     71.67 o
   0   0  10      432.93      385.06      4.93 o
   2   0  10      965.31      943.79      7.69 o
   4   0  10      434.13      373.85      8.49 o
   6   0  10       71.62       66.56      3.10 o
   8   0  10      222.95      209.45      5.17 o
  10   0  10        1.22       -2.75      3.39 o
  12   0  10        0.76       -2.39      6.34 o
 -13   1  10        0.00        3.87      3.59 o
 -12   1  10        0.23        0.37      2.58 o
 -11   1  10       22.03       24.89      3.69 o
 -10   1  10       56.14       67.03      4.19 o
  -9   1  10        7.05        4.18      2.97 o
  -8   1  10       48.45       44.66      3.05 o
  -7   1  10       62.91       58.22      3.05 o
  -6   1  10        3.53        2.47      1.99 o
  -5   1  10        9.49       12.15      2.15 o
  -4   1  10        1.37        3.42      1.66 o
  -3   1  10      396.58      385.33      4.22 o
  -2   1  10        3.36        3.54      1.09 o
  -1   1  10      163.72      168.03      2.55 o
   0   1  10       28.69       41.51      1.12 o
   1   1  10       91.83      103.89      1.98 o
   2   1  10     1438.53     1584.89      9.13 o
   3   1  10        3.49        3.49      1.16 o
   4   1  10      162.50      164.06      2.22 o
   5   1  10      125.72      129.28      2.68 o
   6   1  10      404.42      409.84      4.65 o
   7   1  10        1.77       -0.69      1.66 o
   8   1  10       82.41       87.75      3.13 o
   9   1  10        0.15        0.74      1.64 o
  10   1  10       65.20       80.80      5.53 o
  11   1  10        0.42       -0.27      2.23 o
  12   1  10        5.98        7.34      2.58 o
 -12   2  10        4.19        3.26      1.99 o
 -11   2  10       36.04       41.16      4.76 o
 -10   2  10       81.33       99.24      5.39 o
  -9   2  10        0.49        1.03      2.09 o
  -8   2  10        9.37        8.00      2.82 o
  -7   2  10        3.83        1.14      2.15 o
  -6   2  10     1992.48     1990.57     31.29 o
  -5   2  10      239.28      236.30      4.24 o
  -4   2  10       51.58       43.61      6.04 o
  -3   2  10       67.21       72.49      2.35 o
  -2   2  10     1227.94     1290.28      9.62 o
  -1   2  10        1.36        4.53      2.86 o
   0   2  10        4.77        1.61      1.89 o
   1   2  10       23.88       24.45      1.73 o
   2   2  10      223.04      186.38      3.80 o
   3   2  10      131.86      123.96      2.41 o
   4   2  10        9.73        6.45      1.17 o
   5   2  10       72.78       79.20      2.57 o
   6   2  10      788.21      776.27      8.18 o
   7   2  10       28.06       27.97      2.54 o
   8   2  10       84.17       81.94      3.89 o
   9   2  10        2.53        3.62      2.37 o
  10   2  10        9.54        8.35      2.57 o
  11   2  10        1.88       -0.12      2.87 o
 -11   3  10        4.00        3.64      2.57 o
 -10   3  10       12.80       14.09      2.55 o
  -9   3  10       91.34       96.00      5.99 o
  -8   3  10       10.63        8.04      1.84 o
  -7   3  10       34.12       29.85      3.60 o
  -6   3  10      303.65      301.32      6.26 o
  -5   3  10       53.38       51.30      2.84 o
  -4   3  10       10.89        9.93      1.71 o
  -3   3  10      384.14      392.47      4.99 o
  -2   3  10       60.35       51.12      1.37 o
  -1   3  10       75.91       64.34      3.74 o
   0   3  10        0.02       -2.00      2.22 o
   1   3  10      427.67      414.57      4.98 o
   2   3  10      117.38      117.45      6.10 o
   3   3  10       58.86       54.10      4.40 o
   4   3  10      225.25      200.57      5.19 o
   5   3  10       33.14       35.62      1.97 o
   6   3  10      128.87      126.06      3.17 o
   7   3  10        2.62        2.77      1.52 o
   8   3  10       16.48       12.18      2.22 o
   9   3  10       19.93       14.45      3.00 o
  10   3  10       33.68       32.78      5.09 o
  11   3  10        6.01        2.47      2.93 o
 -10   4  10       11.82       11.08      4.77 o
  -9   4  10       34.33       30.64      3.34 o
  -8   4  10        0.02        1.59      1.97 o
  -7   4  10       76.60       83.51      4.11 o
  -6   4  10       15.62       13.21      3.01 o
  -5   4  10        6.02        5.54      2.31 o
  -4   4  10       15.36       15.78      2.10 o
  -3   4  10       13.17       15.58      2.46 o
  -2   4  10       78.13       66.76      5.62 o
  -1   4  10       10.72        2.63      5.04 o
   0   4  10        0.75        0.00      3.72 o
   1   4  10       69.44       71.17      4.37 o
   2   4  10       90.23       86.79      6.26 o
   3   4  10       24.79       12.76      4.46 o
   4   4  10        0.40       -1.70      2.25 o
   5   4  10        0.87        1.51      1.40 o
   6   4  10        3.94        2.40      1.50 o
   7   4  10       22.48       12.88      3.29 o
   8   4  10        2.81        1.99      1.79 o
   9   4  10       49.91       47.33      9.06 o
  -8   5  10        6.88        8.45      3.12 o
  -7   5  10       14.21       10.87      4.30 o
  -6   5  10        4.16        1.50      2.27 o
  -5   5  10       15.87       10.47      2.15 o
  -4   5  10        6.21        8.41      4.16 o
  -3   5  10        0.10        2.35      2.12 o
  -2   5  10        5.91        3.34      1.96 o
  -1   5  10       22.94       16.86      4.38 o
   0   5  10       13.21       19.49      7.23 o
   1   5  10      120.18      134.96      8.80 o
   2   5  10       27.63       30.65      5.67 o
   3   5  10        0.01       -1.87      3.99 o
   4   5  10       25.70       25.06      5.57 o
   5   5  10       22.90       24.21      5.94 o
   6   5  10        6.18        5.81      5.10 o
   7   5  10        0.32       10.76      3.52 o
  -5   6  10        0.64        3.18      4.05 o
  -4   6  10        2.62        3.54      3.84 o
  -3   6  10        7.44        5.49      5.04 o
  -2   6  10        6.69        3.42      4.95 o
   1   6  10        1.37        2.00      4.79 o
   2   6  10        0.03        0.70      2.67 o
   3   6  10        1.35        5.57      7.99 o
   4   6  10        4.34       -5.69      5.69 o
 -13   0  11      110.19      114.76      8.14 o
 -11   0  11       25.45       31.13      4.70 o
  -9   0  11      655.85      617.43     17.41 o
  -7   0  11      125.03      129.35     11.82 o
  -5   0  11      199.47      188.91      5.57 o
  -3   0  11       91.94       84.41      8.76 o
  -1   0  11       31.98       44.77      2.48 o
   1   0  11      272.31      278.12      3.53 o
   3   0  11      113.13      122.20      3.54 o
   5   0  11       48.92       50.38      2.70 o
   7   0  11      212.05      222.70      5.99 o
   9   0  11       11.67       16.97      3.26 o
  11   0  11       21.08       23.88      3.42 o
 -13   1  11        1.48       -2.92      4.15 o
 -12   1  11        8.14        2.35      3.13 o
 -11   1  11       14.01       14.53      4.05 o
 -10   1  11        9.30        3.66      3.17 o
  -9   1  11      172.06      170.32      5.65 o
  -8   1  11       28.27       24.37      2.78 o
  -7   1  11      329.16      320.70      5.89 o
  -6   1  11       27.76       34.34      2.84 o
  -5   1  11     1279.39     1204.64     15.55 o
  -4   1  11        6.55        5.27      1.42 o
  -3   1  11      647.52      683.35      5.03 o
  -2   1  11      699.65      758.80      5.54 o
  -1   1  11     1292.55     1238.36      9.37 o
   0   1  11       18.13       22.66      1.05 o
   1   1  11        0.06        2.48      0.74 o
   2   1  11      254.57      282.94      3.01 o
   3   1  11     1157.44     1079.06      6.86 o
   4   1  11        0.46       -0.39      0.93 o
   5   1  11       60.31       75.00      2.84 o
   6   1  11       28.94       33.29      2.27 o
   7   1  11      314.03      312.30      7.54 o
   8   1  11        0.64        0.31      1.54 o
   9   1  11        3.51        2.63      2.18 o
  10   1  11       24.14       23.65      3.14 o
  11   1  11       10.56       14.54      3.15 o
  12   1  11        0.12        2.14      3.28 o
 -12   2  11        4.44        9.70      4.63 o
 -11   2  11        9.19        9.96      3.84 o
 -10   2  11        8.50       12.27      3.15 o
  -9   2  11       66.00       68.65      4.42 o
  -8   2  11       40.42       39.20      3.54 o
  -7   2  11        0.54        1.97      2.17 o
  -6   2  11       74.80       73.36      4.36 o
  -5   2  11     1089.88     1056.38     10.76 o
  -4   2  11      641.62      646.47      8.24 o
  -3   2  11        6.97        6.49      1.30 o
  -2   2  11      262.23      270.85      4.24 o
  -1   2  11      120.29      127.51      5.34 o
   0   2  11      281.00      310.85      4.84 o
   1   2  11       92.70       95.20      2.94 o
   2   2  11      180.99      178.68      4.74 o
   3   2  11        0.05       -0.41      0.80 o
   4   2  11      271.05      280.41      3.19 o
   5   2  11     1280.50     1303.78      9.22 o
   6   2  11       84.69       84.84      2.92 o
   7   2  11       96.99      105.44      3.84 o
   8   2  11       50.01       66.12      5.80 o
   9   2  11       10.60        8.97      2.02 o
  10   2  11       42.83       31.22      5.24 o
  11   2  11       12.07        5.91      2.44 o
 -11   3  11       12.33       17.99      4.39 o
 -10   3  11        4.62        5.73      2.04 o
  -9   3  11       41.29       47.76      3.88 o
  -8   3  11       42.25       41.92      3.10 o
  -7   3  11        0.04       -0.52      1.33 o
  -6   3  11      210.27      173.07      6.10 o
  -5   3  11      101.80       97.14      3.00 o
  -4   3  11       71.41       78.27      2.71 o
  -3   3  11      246.98      230.13      3.29 o
  -2   3  11       12.84       12.80      1.17 o
  -1   3  11      178.86      188.34      9.63 o
   0   3  11        9.67       11.71      2.78 o
   1   3  11      112.62      103.51      2.65 o
   2   3  11       22.76       17.29      2.09 o
   3   3  11      124.22      124.24      5.70 o
   4   3  11        0.69        1.94      0.65 o
   5   3  11        7.46        9.57      1.64 o
   6   3  11      141.18      140.42      2.91 o
   7   3  11        4.85       -0.10      1.83 o
   8   3  11        2.89        0.90      1.52 o
   9   3  11        5.81        5.29      2.28 o
  10   3  11        3.34        4.21      2.63 o
 -10   4  11        0.16       -2.67      2.67 o
  -9   4  11       28.50       25.96      4.01 o
  -8   4  11       28.12       26.08      7.13 o
  -7   4  11       13.87       10.96      3.08 o
  -6   4  11       17.55       16.49      2.82 o
  -5   4  11       48.50       47.32      2.90 o
  -4   4  11      106.55      109.20      3.96 o
  -3   4  11      236.13      226.20     12.58 o
  -2   4  11      141.23      169.18      8.32 o
  -1   4  11       20.08       15.80      3.51 o
   0   4  11       56.05       45.86      4.21 o
   1   4  11       40.87       51.43      1.71 o
   2   4  11        0.03       -0.98      4.93 o
   3   4  11        6.59        5.23      4.71 o
   4   4  11       48.94       39.73      8.21 o
   5   4  11      119.45      117.54      8.66 o
   6   4  11       34.19       34.78      4.75 o
   7   4  11        2.25        2.98      3.25 o
   8   4  11        1.95        1.61      1.92 o
   9   4  11       25.57       20.95     10.03 o
  -8   5  11        0.25       -0.21      2.35 o
  -7   5  11        5.33        4.65      2.77 o
  -6   5  11       10.98        9.04      3.60 o
  -5   5  11        2.28        3.34      1.72 o
  -4   5  11        1.09       -0.04      1.51 o
  -3   5  11        1.40        4.26      4.79 o
  -1   5  11        3.59       13.14      7.01 o
   0   5  11       14.67        8.76      6.57 o
   1   5  11        0.15       -0.41      3.77 o
   2   5  11       13.77       13.93      5.24 o
   3   5  11        0.05        1.59      4.15 o
   4   5  11       23.58       18.41      5.63 o
   5   5  11        6.77       13.30      5.62 o
   6   5  11        2.92       -0.43      5.04 o
   7   5  11        0.03       12.07      7.13 o
  -4   6  11        7.83        6.00      7.01 o
  -3   6  11        3.01        2.42      5.02 o
   1   6  11        0.16        0.66      6.79 o
   2   6  11        1.24        5.75      3.88 o
   3   6  11        5.25        3.22      5.47 o
 -12   0  12       36.49       35.73      7.26 o
 -10   0  12       52.92       37.04      6.19 o
  -8   0  12       42.20       36.26      4.82 o
  -6   0  12      196.60      192.00      6.19 o
  -4   0  12      121.71       84.63      6.90 o
  -2   0  12      756.31      769.10     11.28 o
   0   0  12      910.87      858.76      6.92 o
   2   0  12     2663.06     2768.70     25.70 o
   4   0  12      431.39      425.66      6.04 o
   6   0  12      342.06      348.53      6.61 o
   8   0  12      188.42      192.61      6.35 o
  10   0  12        0.37       -1.25      3.25 o
 -12   1  12       22.54       19.64      4.76 o
 -11   1  12        0.72        2.56      2.81 o
 -10   1  12      201.78      217.93      7.29 o
  -9   1  12        4.11        5.38      3.02 o
  -8   1  12        1.78        3.64      2.56 o
  -7   1  12      148.43      131.52      3.75 o
  -6   1  12      503.67      498.05      6.80 o
  -5   1  12       61.36       61.13      2.68 o
  -4   1  12        6.62        8.97      1.73 o
  -3   1  12      101.99      104.90      3.29 o
  -2   1  12      853.36      856.06      9.96 o
  -1   1  12       48.59       50.92      1.59 o
   0   1  12      320.59      340.17      2.47 o
   1   1  12      144.75      128.53      1.83 o
   2   1  12       14.56       14.62      1.64 o
   3   1  12        0.75        4.82      1.11 o
   4   1  12        0.00       -0.54      0.93 o
   5   1  12      158.50      161.59      2.75 o
   6   1  12        4.53        5.98      1.73 o
   7   1  12       36.60       32.80      2.61 o
   8   1  12        1.04        1.00      1.72 o
   9   1  12        4.73        1.94      2.08 o
  10   1  12       23.31       22.15      2.93 o
  11   1  12        0.01        4.78      2.75 o
 -12   2  12        0.50        2.13      2.95 o
 -11   2  12       56.45       57.71      4.55 o
 -10   2  12        6.61        7.07      2.98 o
  -9   2  12        0.05        0.35      2.43 o
  -8   2  12       22.73       19.90      2.78 o
  -7   2  12       14.94       19.27      2.64 o
  -6   2  12      537.56      542.08     12.67 o
  -5   2  12       34.90       30.91      2.29 o
  -4   2  12      382.87      362.83      5.98 o
  -3   2  12      159.76      158.31      3.05 o
  -2   2  12      116.45       89.33      2.78 o
  -1   2  12       54.62       58.97      4.41 o
   0   2  12      149.05      153.25      3.11 o
   1   2  12        1.76        0.78      1.54 o
   2   2  12      562.07      521.34      5.98 o
   3   2  12        4.81        2.42      0.92 o
   4   2  12      159.70      164.23      2.45 o
   5   2  12      224.70      240.21      3.21 o
   6   2  12      144.95      138.48      3.20 o
   7   2  12       22.77       24.50      2.08 o
   8   2  12       47.02       44.99      6.23 o
   9   2  12        6.45        6.12      2.25 o
  10   2  12        8.83        8.36      2.58 o
  11   2  12        0.04        3.27      2.21 o
 -11   3  12        0.01        6.19      6.05 o
 -10   3  12       30.93       32.10      4.10 o
  -9   3  12        0.71        0.42      1.62 o
  -8   3  12       36.93       36.67      3.71 o
  -7   3  12       43.02       48.73      2.94 o
  -6   3  12      342.60      323.59      5.81 o
  -5   3  12       36.73       37.71      2.35 o
  -4   3  12       18.53       15.55      1.97 o
  -3   3  12      338.32      343.79      9.20 o
  -2   3  12        0.09        1.38      3.83 o
  -1   3  12        0.10        0.87      2.39 o
   0   3  12       30.47       33.73      3.55 o
   1   3  12      161.19      159.19      5.89 o
   2   3  12       31.18       37.19      2.33 o
   3   3  12        0.07        1.33      1.71 o
   4   3  12       12.19       11.75      1.74 o
   5   3  12       55.64       63.80      1.89 o
   6   3  12      114.61       93.51      2.87 o
   7   3  12        7.42        4.26      1.51 o
   8   3  12       14.23       10.99      2.90 o
   9   3  12       54.42       58.06      6.59 o
  10   3  12       18.78        6.99      2.78 o
 -10   4  12       13.02       16.70      3.25 o
  -9   4  12        6.07        3.22      2.60 o
  -8   4  12        0.00        2.58      2.48 o
  -7   4  12       59.13       73.54      8.92 o
  -6   4  12        3.57        3.30      2.01 o
  -5   4  12       57.19       53.60      6.62 o
  -4   4  12       13.60       14.54      1.83 o
  -3   4  12       20.89       27.06      1.94 o
  -2   4  12       49.65       52.98      4.73 o
  -1   4  12       24.23       21.00      6.35 o
   0   4  12        1.62        0.05      1.60 o
   1   4  12       13.22       16.43      1.41 o
   2   4  12       94.15       96.47      2.97 o
   3   4  12        0.01       -0.16      1.97 o
   4   4  12       69.49       71.10      6.83 o
   5   4  12       18.55        7.85      4.05 o
   6   4  12        0.23       -0.40      2.07 o
   7   4  12        8.75        5.35      4.45 o
   8   4  12        6.06        3.03      2.92 o
   9   4  12       12.01       10.57      5.40 o
  -7   5  12        9.23        5.60      2.96 o
  -6   5  12        1.38       -0.65      2.06 o
  -5   5  12        0.04       -2.85      7.44 o
  -4   5  12        5.57        7.08      5.41 o
  -3   5  12       40.06       38.37     22.22 o
  -2   5  12       12.29        8.98      7.23 o
  -1   5  12       27.86       -0.44      5.47 o
   0   5  12        9.00        2.63      5.91 o
   1   5  12       43.88       50.49      4.93 o
   2   5  12        5.34        6.30      4.93 o
   3   5  12       10.91       15.61      5.52 o
   4   5  12       19.31       18.19      5.89 o
   5   5  12       13.10       13.39      6.00 o
   6   5  12       12.70       11.55      6.05 o
  -3   6  12        1.23       -2.57      3.88 o
  -2   6  12        0.02        2.63      4.16 o
   2   6  12       10.56        3.29      4.28 o
 -11   0  13        7.93        9.59      3.83 o
  -9   0  13      331.23      351.70     14.56 o
  -7   0  13       29.63       25.34      3.04 o
  -5   0  13     1175.70     1160.26     15.55 o
  -3   0  13      146.90      141.98      2.80 o
  -1   0  13      394.41      342.92      5.42 o
   1   0  13      222.96      235.27      3.89 o
   3   0  13      221.54      261.14      4.66 o
   5   0  13        0.14        1.46      1.97 o
   7   0  13        0.01       -0.08      2.15 o
   9   0  13        1.51       -0.36      2.79 o
  11   0  13        9.13       20.57      8.15 o
 -12   1  13       29.58       30.42      5.16 o
 -11   1  13        0.70        1.44      3.04 o
 -10   1  13       28.01       27.54      4.17 o
  -9   1  13        0.01        2.50      2.73 o
  -8   1  13       48.11       48.69      4.42 o
  -7   1  13        5.51        3.49      2.28 o
  -6   1  13      107.92      110.15      4.04 o
  -5   1  13      413.74      392.76      4.80 o
  -4   1  13       18.76       15.87      1.34 o
  -3   1  13        4.87        4.44      1.34 o
  -2   1  13      118.46      117.69      2.26 o
  -1   1  13     1467.79     1497.88     11.25 o
   0   1  13       54.08       63.74      1.90 o
   1   1  13       13.82       19.03      1.18 o
   2   1  13       74.64       67.72      2.18 o
   3   1  13      219.38      203.04      3.25 o
   4   1  13        2.76       -0.68      1.01 o
   5   1  13       21.99       26.35      2.00 o
   6   1  13        1.74        0.99      1.50 o
   7   1  13      357.48      358.78      5.32 o
   8   1  13        0.21        1.77      1.72 o
   9   1  13       30.82       23.98      2.89 o
  10   1  13        3.88        2.79      2.20 o
  11   1  13       25.08       27.64      3.23 o
 -12   2  13        5.38        5.79      3.93 o
 -11   2  13        2.26        5.86      3.50 o
 -10   2  13        6.51        3.70      2.75 o
  -9   2  13      127.72      130.12      5.26 o
  -8   2  13        0.04       -2.07      2.07 o
  -7   2  13        2.14        2.77      1.77 o
  -6   2  13        0.65        0.11      1.55 o
  -5   2  13       41.06       41.81      2.39 o
  -4   2  13        0.63        3.43      1.72 o
  -3   2  13       25.56       22.79      1.55 o
  -2   2  13      400.65      403.03      8.94 o
  -1   2  13      301.83      302.40      4.81 o
   0   2  13        4.57        5.21      1.35 o
   1   2  13        2.53        0.36      1.54 o
   2   2  13       76.87       76.48      2.89 o
   3   2  13      151.52      134.47      5.60 o
   4   2  13       10.62        9.54      1.26 o
   5   2  13        0.43        2.34      1.18 o
   6   2  13       30.40       29.93      2.63 o
   7   2  13      124.88      116.47      3.37 o
   8   2  13        3.70        2.52      1.73 o
   9   2  13        0.32       -1.29      1.88 o
  10   2  13       36.61       25.71      4.45 o
 -11   3  13       16.21       18.75      3.29 o
 -10   3  13       17.54       20.55      3.71 o
  -9   3  13       23.71       16.45      4.68 o
  -8   3  13       23.46       25.12      3.87 o
  -7   3  13        0.17        0.82      1.92 o
  -6   3  13       34.67       36.02      2.61 o
  -5   3  13        2.61        1.47      1.84 o
  -4   3  13      535.45      536.27      6.85 o
  -3   3  13      242.49      248.76      4.01 o
  -2   3  13      100.61      101.69      6.96 o
  -1   3  13      310.24      311.72      6.41 o
   0   3  13       45.22       69.10      5.91 o
   1   3  13       24.89       25.71      2.15 o
   2   3  13        9.93        7.97      1.99 o
   3   3  13      137.28      134.90      3.45 o
   4   3  13       11.46        7.31      2.33 o
   5   3  13      103.29       91.18      3.67 o
   6   3  13       20.17       19.33      2.71 o
   7   3  13       84.98       85.96      6.48 o
   8   3  13        1.13        0.11      1.36 o
   9   3  13        2.53        4.84      2.00 o
  10   3  13        0.81        1.60      1.92 o
  -9   4  13        9.11        7.56      3.46 o
  -8   4  13       17.32       14.33      3.00 o
  -7   4  13        7.32        7.64      2.44 o
  -6   4  13       31.07       24.21      4.68 o
  -5   4  13        1.91        1.85      1.86 o
  -4   4  13       63.02       60.24      7.49 o
  -3   4  13       12.95       14.42      3.48 o
  -2   4  13        2.59        5.34      3.35 o
  -1   4  13       27.56       21.08      4.01 o
   0   4  13       43.94       50.21      7.77 o
   1   4  13        0.08        5.66      4.82 o
   2   4  13      113.12      122.01      9.15 o
   3   4  13        2.44        1.74      2.33 o
   4   4  13       33.40       18.95      2.96 o
   5   4  13        2.70        1.80      1.73 o
   6   4  13      141.41      161.37     10.27 o
   7   4  13        7.95        4.65      2.42 o
   8   4  13        0.84        1.38      2.37 o
  -7   5  13        5.18       11.17      9.85 o
  -6   5  13       10.45       16.42      9.63 o
  -5   5  13        3.82        0.22      6.35 o
  -4   5  13       15.87       13.53      6.19 o
  -3   5  13       39.44       30.71      9.64 o
  -2   5  13       34.60       37.50      5.04 o
  -1   5  13        5.11        4.60      6.79 o
   0   5  13        7.51       10.95      7.23 o
   1   5  13       23.75       14.09      6.64 o
   2   5  13        2.81        8.46      5.24 o
   3   5  13        0.51       -2.96      4.77 o
   4   5  13        0.17        0.39      1.15 o
   5   5  13        2.32        0.72      2.10 o
   6   5  13        0.42        2.41      5.31 o
  -2   6  13        0.52        0.88      4.16 o
   1   6  13        1.57        5.25      8.10 o
 -12   0  14        0.90       -5.64      5.64 o
 -10   0  14        6.39        2.48      6.79 o
  -8   0  14       49.23       22.85      4.64 o
  -6   0  14      109.96       99.23      5.26 o
  -4   0  14      213.90      188.98      4.09 o
  -2   0  14      197.84      192.59      5.15 o
   0   0  14      418.94      395.02      4.96 o
   2   0  14       16.40        8.84      2.22 o
   4   0  14      741.73      721.48      8.80 o
   6   0  14      101.37      115.76      4.59 o
   8   0  14      195.54      200.77      6.64 o
  10   0  14        5.43        6.72      3.03 o
 -12   1  14       73.87       81.56      9.73 o
 -11   1  14        3.91        1.68      3.17 o
 -10   1  14       81.35       91.76      5.68 o
  -9   1  14        0.84        2.84      2.39 o
  -8   1  14      367.66      340.93      7.84 o
  -7   1  14        0.69        2.29      1.84 o
  -6   1  14      297.63      295.30      4.98 o
  -5   1  14      220.62      231.20      4.75 o
  -4   1  14     1091.09     1054.44      9.49 o
  -3   1  14      124.06      120.67      2.41 o
  -2   1  14      399.59      393.61      4.13 o
  -1   1  14       40.28       36.55      1.48 o
   0   1  14      693.78      670.07      4.49 o
   1   1  14      160.38      165.71      3.98 o
   2   1  14       34.12       32.23      1.67 o
   3   1  14        1.78        0.74      1.19 o
   4   1  14      216.18      216.09      2.77 o
   5   1  14      154.70      173.89      3.13 o
   6   1  14        9.99       12.69      1.94 o
   7   1  14      196.63      208.08      4.15 o
   8   1  14       11.12        9.14      2.29 o
   9   1  14        4.93        5.66      2.37 o
  10   1  14        6.23        5.23      2.27 o
  11   1  14        5.53        9.47      2.95 o
 -11   2  14       24.56       22.95      4.21 o
 -10   2  14        4.79        6.08      3.23 o
  -9   2  14        0.78        0.41      2.37 o
  -8   2  14       12.25       10.89      2.58 o
  -7   2  14       91.62       87.63      5.50 o
  -6   2  14       15.55        9.39      2.50 o
  -5   2  14      104.38      100.20      3.51 o
  -4   2  14       86.35       80.21      3.35 o
  -3   2  14      455.29      464.68      6.71 o
  -2   2  14       97.60       96.02      3.23 o
  -1   2  14        1.93        3.00      2.61 o
   0   2  14        0.61        0.03      1.05 o
   1   2  14       89.81      105.80      3.53 o
   2   2  14      129.71      130.62      3.34 o
   3   2  14       33.82       30.46      1.33 o
   4   2  14       92.58       85.47      3.12 o
   5   2  14       27.30       32.54      1.83 o
   6   2  14        3.81        3.39      1.42 o
   7   2  14       17.42       17.80      2.04 o
   8   2  14        2.90        1.18      1.75 o
   9   2  14        2.07        5.20      2.12 o
  10   2  14       23.79       18.29      2.87 o
 -10   3  14       12.66       14.35      6.76 o
  -9   3  14        2.39        0.48      3.19 o
  -8   3  14        8.21       10.85      2.43 o
  -7   3  14        0.19        3.16      2.15 o
  -6   3  14       63.53       60.91      3.62 o
  -5   3  14        2.64        0.16      1.77 o
  -4   3  14      622.43      599.46     14.06 o
  -3   3  14       60.69       56.63      5.31 o
  -2   3  14       25.33       27.70      4.38 o
  -1   3  14      192.22      196.88      6.69 o
   0   3  14       37.71       41.61      3.87 o
   1   3  14       13.02       11.22      1.79 o
   2   3  14        0.47        1.13      2.64 o
   3   3  14       14.47       12.32      3.90 o
   4   3  14       11.48        9.82      2.22 o
   5   3  14       62.49       71.10      4.52 o
   6   3  14       72.28       68.18      4.39 o
   7   3  14        0.13        0.99      1.42 o
   8   3  14       22.81       17.37      4.19 o
   9   3  14       17.53       12.79      3.36 o
  -9   4  14        0.00        2.48      3.09 o
  -8   4  14        2.22        4.05      2.78 o
  -7   4  14       36.93       43.88      3.13 o
  -6   4  14       16.98       13.73      2.96 o
  -5   4  14        2.85        4.46      1.44 o
  -4   4  14       61.23       58.55      4.21 o
  -3   4  14        1.19       -1.86      3.71 o
  -2   4  14       17.08       21.15      4.11 o
  -1   4  14        2.28        4.21      3.32 o
   0   4  14       10.55       13.41      5.10 o
   1   4  14       33.52       42.92      6.26 o
   2   4  14       74.58       87.78      5.32 o
   3   4  14        8.50        6.69      2.60 o
   4   4  14       19.45       22.59      5.74 o
   5   4  14        0.40        1.92      2.11 o
   6   4  14        9.85       14.77      3.57 o
   7   4  14        1.80        1.85      2.56 o
   8   4  14        2.70        4.15      2.75 o
  -6   5  14        0.00       -7.01      8.98 o
  -5   5  14        4.63        9.85      8.98 o
  -4   5  14        0.02       -3.94      5.48 o
  -3   5  14        6.78        1.91      4.95 o
  -2   5  14        0.20       -2.41      6.79 o
  -1   5  14        0.06       -3.94      3.94 o
   0   5  14        0.50        1.14      3.24 o
   1   5  14       56.62       56.24      4.98 o
   2   5  14        7.90        4.31      3.41 o
   3   5  14        4.79        2.16      4.83 o
   4   5  14       21.03       23.78      6.67 o
   5   5  14       17.81       24.33      7.10 o
 -11   0  15        0.50        1.49      4.39 o
  -9   0  15      275.88      303.56     11.06 o
  -7   0  15       26.47       19.88      4.02 o
  -5   0  15     1485.07     1501.03     19.96 o
  -3   0  15       12.73       13.71      2.52 o
  -1   0  15     1131.98     1125.49     11.22 o
   1   0  15      414.34      404.27      6.01 o
   3   0  15      143.09      115.10      6.35 o
   5   0  15        2.76       -1.93      2.23 o
   7   0  15       80.50       92.84      4.88 o
   9   0  15       44.08       39.39      4.66 o
 -12   1  15        8.80        8.00      4.25 o
 -11   1  15        1.82        3.55      2.93 o
 -10   1  15       39.14       42.10      4.38 o
  -9   1  15       48.11       45.95      6.48 o
  -8   1  15        8.08        9.95      2.52 o
  -7   1  15       66.52       55.67      3.47 o
  -6   1  15       60.28       63.39      2.97 o
  -5   1  15       21.88       20.36      1.63 o
  -4   1  15        3.53        4.02      1.36 o
  -3   1  15        0.27        0.51      0.82 o
  -2   1  15      108.91      103.98      2.79 o
  -1   1  15       40.54       38.77      1.78 o
   0   1  15       49.66       48.22      1.44 o
   1   1  15       24.10       19.03      1.42 o
   2   1  15       44.90       42.89      2.20 o
   3   1  15      471.81      476.96      4.91 o
   4   1  15        1.96        0.97      1.07 o
   5   1  15        2.04        4.70      1.57 o
   6   1  15       21.95       22.78      2.26 o
   7   1  15      267.19      268.56      4.60 o
   8   1  15        4.75        3.59      2.09 o
   9   1  15       36.38       27.98      2.77 o
  10   1  15        4.43        5.72      2.70 o
 -11   2  15        0.14       -0.48      2.82 o
 -10   2  15       12.24        9.06      3.40 o
  -9   2  15      124.61      134.28      5.23 o
  -8   2  15        9.07        9.79      2.76 o
  -7   2  15       22.95       21.71      2.79 o
  -6   2  15        7.62        5.83      1.32 o
  -5   2  15      229.65      215.79      3.63 o
  -4   2  15      101.11       94.34      7.67 o
  -3   2  15      154.85      148.26      2.56 o
  -2   2  15       64.21       68.75      3.72 o
  -1   2  15      751.11      701.47     15.00 o
   0   2  15       80.56      105.59      7.99 o
   1   2  15       49.95       57.42      3.21 o
   2   2  15       11.54       14.06      2.44 o
   3   2  15       82.02       77.43      4.51 o
   4   2  15        0.05       -0.01      1.10 o
   5   2  15        9.67       11.89      1.31 o
   6   2  15       17.46       17.12      2.03 o
   7   2  15       70.86       68.85      3.13 o
   8   2  15       11.20        8.02      2.01 o
   9   2  15        0.63        5.34      2.11 o
  10   2  15        8.51        8.89      2.52 o
 -10   3  15       26.36       32.90      3.95 o
  -9   3  15        0.01        2.10      2.12 o
  -8   3  15        0.44       -1.97      1.97 o
  -7   3  15       11.99       11.83      2.69 o
  -6   3  15       28.80       33.89      2.46 o
  -5   3  15       12.78        9.95      1.79 o
  -4   3  15        4.81        3.97      1.46 o
  -3   3  15        6.37        7.41      4.72 o
  -2   3  15      145.62      173.27      6.57 o
  -1   3  15       65.53       61.14      6.04 o
   0   3  15        1.92        2.08      3.72 o
   1   3  15        6.82        2.99      1.48 o
   2   3  15       82.64       91.29      4.39 o
   3   3  15       47.76       45.59      4.41 o
   4   3  15        1.92        0.63      1.70 o
   5   3  15        3.05       -1.59      3.34 o
   6   3  15        0.46       -0.37      1.02 o
   7   3  15       59.00       44.54      8.85 o
   8   3  15        5.14        2.70      2.51 o
   9   3  15        6.64        5.55      3.89 o
  -8   4  15        0.34        2.38      2.51 o
  -7   4  15        0.23        0.47      1.91 o
  -6   4  15        0.49       -0.07      1.49 o
  -5   4  15       62.04       54.41     27.70 o
  -4   4  15       59.31       73.13     11.82 o
  -3   4  15        0.05        2.43      3.04 o
  -2   4  15        5.08        3.27      4.79 o
  -1   4  15       52.38       43.79      9.20 o
   0   4  15       74.97       51.45      9.20 o
   1   4  15        0.13       -4.15      4.64 o
   2   4  15       34.15       33.55      2.41 o
   3   4  15        7.70        5.46      2.19 o
   4   4  15        3.30        1.66      2.25 o
   5   4  15        4.27        2.15      1.99 o
   6   4  15       26.47       30.74      8.37 o
   7   4  15       12.92        2.04      2.84 o
  -6   5  15       40.24       54.30     13.14 o
  -5   5  15        0.73        1.25      4.93 o
  -4   5  15        0.38        2.23      5.41 o
  -3   5  15        1.98       -1.03      5.10 o
  -2   5  15       56.77       64.59     10.95 o
  -1   5  15        8.54        5.25      7.23 o
   0   5  15        0.00        1.60      2.72 o
   1   5  15       11.45        5.04      3.44 o
   2   5  15       18.37       24.98      8.67 o
   3   5  15       20.90       22.73      4.83 o
   4   5  15        2.46        6.34      3.94 o
   5   5  15        7.56       16.42     10.73 o
 -10   0  16       21.12       14.56      7.23 o
  -8   0  16      241.26      238.61     13.79 o
  -6   0  16       31.31       21.08      7.01 o
  -4   0  16       53.08       59.82      3.89 o
  -2   0  16        0.13       -1.10      1.93 o
   0   0  16        0.94        2.08      2.13 o
   2   0  16       71.26       65.61      8.24 o
   4   0  16       11.54        8.99      3.28 o
   6   0  16       79.78       89.24      5.18 o
   8   0  16       88.86      100.21      8.35 o
  10   0  16        0.41        4.11      7.47 o
 -11   1  16        4.18        5.83      3.59 o
 -10   1  16        3.86        7.99      3.36 o
  -9   1  16        0.08       -1.02      2.05 o
  -8   1  16      157.79      156.63      4.63 o
  -7   1  16        0.02        1.12      1.66 o
  -6   1  16       10.64        9.97      2.05 o
  -5   1  16        3.75        4.22      1.30 o
  -4   1  16      197.33      193.06      3.04 o
  -3   1  16      435.74      447.00      5.13 o
  -2   1  16        2.28        2.22      1.45 o
  -1   1  16        5.22        3.07      1.16 o
   0   1  16      587.17      592.27      4.87 o
   1   1  16        1.85        1.70      0.90 o
   2   1  16        0.09        0.42      0.91 o
   3   1  16        7.82        5.26      1.75 o
   4   1  16      197.18      196.79      3.52 o
   5   1  16       56.49       60.37      3.12 o
   6   1  16        9.35        7.27      2.11 o
   7   1  16        4.85        3.97      1.93 o
   8   1  16        0.65        2.45      1.62 o
   9   1  16        1.07       -0.44      2.04 o
  10   1  16        0.37        6.66      3.73 o
 -11   2  16        9.74        7.02      3.59 o
 -10   2  16        0.39        2.12      2.88 o
  -9   2  16       19.72       17.14      4.36 o
  -8   2  16       17.27       13.94      2.96 o
  -7   2  16        7.15        5.51      1.73 o
  -6   2  16        5.55        1.79      1.17 o
  -5   2  16       66.08       72.94      5.34 o
  -4   2  16       96.86      103.40      2.95 o
  -3   2  16      235.88      242.03      4.89 o
  -2   2  16        6.33        7.38      1.06 o
  -1   2  16      165.96      184.57      7.74 o
   0   2  16       76.88       72.28      8.10 o
   1   2  16      136.54      153.21      4.32 o
   2   2  16       32.67       34.13      2.60 o
   3   2  16       42.02       45.66      2.91 o
   4   2  16       30.67       26.85      1.89 o
   5   2  16        0.23       -0.52      1.32 o
   6   2  16       42.67       44.77      2.72 o
   7   2  16       55.73       49.13      2.65 o
   8   2  16        1.08        1.75      1.83 o
   9   2  16        1.14        0.00      1.66 o
 -10   3  16        4.94        6.12      2.81 o
  -9   3  16        1.28        0.94      2.00 o
  -8   3  16        6.93        4.47      2.30 o
  -7   3  16       16.04       17.79      3.06 o
  -6   3  16       58.78       66.90      3.12 o
  -5   3  16        1.64        1.39      1.60 o
  -4   3  16       53.92       46.35      4.53 o
  -3   3  16       47.15       42.46      4.39 o
  -2   3  16        0.31       -2.70      2.70 o
  -1   3  16       34.36       26.93      4.38 o
   0   3  16        2.13       -1.31      3.07 o
   1   3  16       15.01       14.07      1.86 o
   2   3  16       58.97       47.76      5.51 o
   3   3  16       11.88       13.15      4.59 o
   4   3  16       79.05       79.95      4.68 o
   5   3  16        0.68        1.75      2.43 o
   6   3  16        0.02       -2.47      2.47 o
   7   3  16       36.65       26.31      6.86 o
   8   3  16        0.28        0.95      3.66 o
  -8   4  16        1.66       -0.75      4.71 o
  -7   4  16       53.23       53.68     11.93 o
  -6   4  16        7.13        1.09      7.44 o
  -5   4  16        4.42        5.25      8.10 o
  -4   4  16        3.14        1.58      4.95 o
  -3   4  16      117.60      126.85     13.36 o
  -2   4  16      103.70      122.17     12.70 o
  -1   4  16       63.36       52.33     10.07 o
   0   4  16        0.91       -7.01      7.01 o
   1   4  16       15.14       20.01      3.27 o
   2   4  16       67.64       75.61      7.58 o
   3   4  16       24.31       19.93      5.67 o
   4   4  16        0.12        1.32      3.04 o
   5   4  16        2.15        2.49      2.46 o
   6   4  16       20.82       20.15      5.50 o
   7   4  16        0.24       -1.73      3.19 o
  -5   5  16        3.31        7.10      7.01 o
  -4   5  16        6.27        4.90      5.95 o
  -3   5  16        8.46        0.44      7.01 o
  -2   5  16        0.75        0.44      3.28 o
  -1   5  16        1.30        3.27      3.97 o
   0   5  16        0.27       -4.27      5.39 o
   1   5  16        5.60       -2.46      3.44 o
   2   5  16        3.01        2.24      3.34 o
   3   5  16        5.62        6.79      5.86 o
   4   5  16        4.27       14.00      6.55 o
 -11   0  17        6.04        6.73      5.17 o
  -9   0  17       45.72       46.68      5.86 o
  -7   0  17       45.55       54.64      5.08 o
  -5   0  17      476.50      467.25      6.69 o
  -3   0  17     1014.48      994.42     13.37 o
  -1   0  17      813.61      808.85      9.27 o
   1   0  17      329.27      327.41      5.25 o
   3   0  17      259.94      259.31     11.60 o
   5   0  17      122.30      135.58      4.38 o
   7   0  17       87.17       99.83      5.63 o
   9   0  17      105.25      114.54      6.10 o
 -11   1  17       13.35       13.55      3.99 o
 -10   1  17        3.45        2.03      2.94 o
  -9   1  17      112.57      134.16      9.99 o
  -8   1  17        0.11       -0.67      1.95 o
  -7   1  17       29.73       32.61      2.79 o
  -6   1  17       47.55       52.80      4.04 o
  -5   1  17       28.62       31.14      1.96 o
  -4   1  17      148.64      157.83      3.42 o
  -3   1  17       21.41       19.55      3.21 o
  -2   1  17      218.89      230.94      3.69 o
  -1   1  17       26.29       26.15      1.40 o
   0   1  17       21.40       22.51      1.34 o
   1   1  17       25.22       27.97      1.52 o
   2   1  17       37.08       41.26      2.58 o
   3   1  17        1.15        0.65      1.29 o
   4   1  17       44.75       42.99      2.28 o
   5   1  17       21.03       18.49      2.85 o
   6   1  17       11.37        9.48      1.95 o
   7   1  17        0.10       -0.46      1.62 o
   8   1  17       20.53       19.75      2.40 o
   9   1  17        5.86        4.57      2.33 o
 -10   2  17       36.50       30.81      5.06 o
  -9   2  17       30.45       28.89      3.79 o
  -8   2  17        1.01       -0.88      2.08 o
  -7   2  17       47.09       47.46      2.65 o
  -6   2  17       98.80       96.62      5.98 o
  -5   2  17       93.35       84.22      2.24 o
  -4   2  17        2.90        2.43      1.48 o
  -3   2  17      108.60       96.78      3.47 o
  -2   2  17       35.58       33.45      1.44 o
  -1   2  17      178.99      160.47      6.73 o
   0   2  17       29.66       32.00      4.72 o
   1   2  17      263.20      254.72      4.52 o
   2   2  17        3.17        3.91      2.10 o
   3   2  17       26.93       19.54      3.05 o
   4   2  17        0.53        1.99      1.27 o
   5   2  17       33.32       36.77      2.30 o
   6   2  17       14.21       13.30      1.64 o
   7   2  17        7.74        2.86      1.73 o
   8   2  17        6.95        6.20      1.84 o
   9   2  17       24.83       13.62      2.66 o
  -9   3  17       21.90       12.93      4.49 o
  -8   3  17        2.40        3.95      2.25 o
  -7   3  17       14.73       14.75      4.87 o
  -6   3  17       22.25       23.32      3.29 o
  -5   3  17        2.02        2.76      1.70 o
  -4   3  17        3.65        3.10      1.55 o
  -3   3  17        9.80       14.68      5.26 o
  -2   3  17       67.86       80.62      7.60 o
  -1   3  17        0.67       -1.18      2.78 o
   0   3  17        2.57        3.80      2.95 o
   1   3  17       58.01       61.49      2.61 o
   2   3  17       72.25       87.07      4.01 o
   3   3  17       25.85       31.61      3.18 o
   4   3  17       17.22       15.19      2.87 o
   5   3  17        0.27       -0.62      2.01 o
   6   3  17       13.11        8.79      3.54 o
   7   3  17        2.63        5.61      3.22 o
   8   3  17        3.31        4.76      3.44 o
  -7   4  17        5.50       12.39      4.83 o
  -6   4  17        7.64       10.07      9.63 o
  -5   4  17       22.18       28.24     10.29 o
  -4   4  17        0.21        1.27      2.72 o
  -3   4  17       15.43        7.77      4.75 o
  -2   4  17       75.08      103.78     12.26 o
  -1   4  17       16.11       20.36      8.76 o
   0   4  17        2.00        2.19      6.35 o
   1   4  17        2.13        4.37      4.87 o
   2   4  17        9.33       -1.94      3.55 o
   3   4  17       33.67       40.84      7.12 o
   4   4  17        8.62        8.19      3.23 o
   5   4  17        0.44        1.55      4.69 o
   6   4  17        9.37        9.56      4.58 o
  -4   5  17        1.81        2.28      4.24 o
  -3   5  17        3.39       -0.43      3.34 o
  -2   5  17        0.54       -0.32      3.08 o
  -1   5  17        0.25        2.63      7.23 o
   0   5  17        0.37       -4.60      7.44 o
   1   5  17        1.51        3.02      4.01 o
   2   5  17       10.85       18.83      3.94 o
   3   5  17        0.48        1.31      7.66 o
 -10   0  18        3.79        0.06      3.30 o
  -8   0  18      291.07      298.48     12.37 o
  -6   0  18       59.28       54.20      3.38 o
  -4   0  18      115.08      124.60      5.48 o
  -2   0  18       29.41       38.85      4.05 o
   0   0  18      230.59      214.53      4.19 o
   2   0  18       49.12       52.54      3.71 o
   4   0  18        4.46        3.96      2.89 o
   6   0  18       80.36       84.78      4.29 o
   8   0  18      129.06      130.63      6.43 o
 -10   1  18        0.24        2.74      3.03 o
  -9   1  18        7.88        8.73      3.20 o
  -8   1  18       31.00       29.62      3.50 o
  -7   1  18        5.61        4.60      1.56 o
  -6   1  18        3.02        1.82      1.40 o
  -5   1  18        8.84        5.57      1.48 o
  -4   1  18      209.99      198.27      3.97 o
  -3   1  18        8.39       13.05      1.99 o
  -2   1  18      170.11      169.06      2.73 o
  -1   1  18       70.11       71.58      2.30 o
   0   1  18      452.47      434.97      3.67 o
   1   1  18       18.33       22.88      1.87 o
   2   1  18       17.17       16.29      1.50 o
   3   1  18       19.15       19.35      2.47 o
   4   1  18       98.40      101.87      3.83 o
   5   1  18        0.98        5.17      2.40 o
   6   1  18        0.00       -1.04      1.72 o
   7   1  18        0.67        1.47      1.66 o
   8   1  18       39.83       32.29      3.04 o
   9   1  18        7.57        5.43      2.34 o
 -10   2  18        0.74        1.28      2.90 o
  -9   2  18       17.25       20.50      3.06 o
  -8   2  18       47.68       55.52      3.36 o
  -7   2  18        0.00        0.44      1.20 o
  -6   2  18        5.83        5.58      1.24 o
  -5   2  18        6.17        6.29      1.30 o
  -4   2  18       73.70       70.23      3.80 o
  -3   2  18        7.12        5.31      2.04 o
  -2   2  18       89.68       93.21      2.96 o
  -1   2  18       41.20       52.91      7.67 o
   0   2  18        5.63        3.05      1.94 o
   1   2  18        0.91        1.44      1.70 o
   2   2  18       16.11        6.40      2.68 o
   3   2  18       50.95       57.07      3.51 o
   4   2  18        1.49        1.92      0.95 o
   5   2  18        9.74       11.00      2.74 o
   6   2  18        1.73        4.44      1.83 o
   7   2  18        1.33        4.53      2.27 o
   8   2  18       21.69       17.28      4.07 o
  -9   3  18       33.25       26.86      4.27 o
  -8   3  18       15.82       13.31      2.92 o
  -7   3  18       16.67       17.92      3.24 o
  -6   3  18        4.37        4.75      2.05 o
  -5   3  18       22.16       14.74      4.78 o
  -4   3  18       53.02       46.46      4.53 o
  -3   3  18        4.99        5.85      3.10 o
  -2   3  18        6.22        8.88      3.10 o
  -1   3  18        0.90       -3.94      5.91 o
   0   3  18       96.69      101.81     10.29 o
   1   3  18        0.04        1.33      2.50 o
   2   3  18       51.87       56.44      4.53 o
   3   3  18        0.32       -1.34      1.95 o
   4   3  18       54.76       53.58      4.24 o
   5   3  18        2.04       -0.60      2.11 o
   6   3  18        0.00       -1.54      2.52 o
   7   3  18        5.16        5.24      4.59 o
  -7   4  18        0.55       -3.28      8.98 o
  -6   4  18        0.74        4.17      4.22 o
  -5   4  18       11.48       15.11      9.63 o
  -4   4  18       21.93       26.91      7.19 o
  -3   4  18       58.63       61.46      4.94 o
  -2   4  18        0.42       -4.17      4.17 o
  -1   4  18      103.79      120.40      7.13 o
   0   4  18        0.46       -1.00      4.55 o
   1   4  18        0.03        1.91      3.83 o
   2   4  18        1.07        2.70      3.44 o
   3   4  18       39.78       42.65      7.50 o
   4   4  18        0.00       -5.25      5.64 o
   5   4  18        0.03       -4.34      5.70 o
  -2   5  18       37.72       28.24     10.51 o
  -1   5  18        4.14       11.17      5.47 o
   0   5  18        0.54       -0.66      6.79 o
   1   5  18        0.05       -6.17      6.17 o
  -9   0  19        2.76        6.53      4.39 o
  -7   0  19        2.26        1.07      2.17 o
  -5   0  19       37.86       42.54      3.79 o
  -3   0  19       30.29       25.71      3.08 o
  -1   0  19       48.90       51.49      2.82 o
   1   0  19      174.00      183.19      4.09 o
   3   0  19       12.77       14.39      3.15 o
   5   0  19       84.86       96.72      6.50 o
   7   0  19        1.43        7.32      4.26 o
 -10   1  19        6.83        4.87      2.73 o
  -9   1  19       43.51       44.66      4.13 o
  -8   1  19        2.05        2.51      1.82 o
  -7   1  19      173.99      180.69      4.92 o
  -6   1  19       34.10       32.08      2.29 o
  -5   1  19       90.54       90.14      3.21 o
  -4   1  19        0.00        1.00      1.41 o
  -3   1  19      350.73      366.07      4.90 o
  -2   1  19      161.92      174.49      3.97 o
  -1   1  19       88.38       88.99      2.87 o
   0   1  19       56.27       63.76      2.42 o
   1   1  19      103.89      107.65      2.30 o
   2   1  19        3.43        2.50      1.10 o
   3   1  19        1.65        1.07      1.24 o
   4   1  19        1.78        0.75      1.44 o
   5   1  19       28.58       23.94      3.09 o
   6   1  19        3.47        2.81      2.54 o
   7   1  19        4.37        4.16      1.88 o
   8   1  19        3.10        2.16      1.99 o
  -9   2  19        3.91        6.64      2.90 o
  -8   2  19        3.76        3.49      2.20 o
  -7   2  19        0.39       -0.07      1.73 o
  -6   2  19       39.04       54.86      3.67 o
  -5   2  19       18.17       15.78      1.81 o
  -4   2  19       35.12       43.79      4.39 o
  -3   2  19       40.29       36.86      4.41 o
  -2   2  19       37.99       44.92      1.83 o
  -1   2  19       38.17       33.97      3.71 o
   0   2  19        0.04        0.11      2.79 o
   1   2  19       15.78       11.14      2.09 o
   2   2  19       42.97       46.89      3.30 o
   3   2  19       23.30       21.37      2.65 o
   4   2  19       20.52        7.45      1.96 o
   5   2  19       61.69       61.05      9.01 o
   6   2  19        1.81        1.55      3.13 o
   7   2  19        0.12        7.36      4.01 o
   8   2  19        1.56       -1.06      2.72 o
  -8   3  19        4.06        2.61      2.40 o
  -7   3  19       17.37       14.95      5.47 o
  -6   3  19       11.44        7.81      4.05 o
  -5   3  19       49.15       49.04      7.19 o
  -4   3  19        5.37       15.11      8.32 o
  -3   3  19       10.02       13.78      4.29 o
  -2   3  19       13.58       16.64      3.40 o
  -1   3  19        5.76        4.16      3.72 o
   0   3  19       33.88       43.13      5.47 o
   1   3  19       54.47       53.51      8.28 o
   2   3  19       65.92       70.00      4.24 o
   3   3  19       33.18       32.08      3.89 o
   4   3  19       22.02       20.80      3.98 o
   5   3  19        2.37        4.91      3.29 o
   6   3  19        6.41        4.28      2.53 o
  -6   4  19        7.11        4.38      8.76 o
  -5   4  19       27.53       31.69      5.49 o
  -4   4  19        2.35        4.12      4.21 o
  -3   4  19        2.03       -1.80      3.39 o
  -2   4  19        0.17       -3.50      7.23 o
  -1   4  19        2.54        7.01      4.60 o
   0   4  19        5.43        9.68      5.65 o
   1   4  19        8.65        7.99      8.43 o
   2   4  19        3.02        4.24      3.42 o
   3   4  19       24.42       19.26      6.58 o
   4   4  19        0.02        3.90      5.57 o
 -10   0  20        9.77       13.04      8.65 o
  -8   0  20      140.59      158.20      5.56 o
  -6   0  20       30.07       25.42      4.33 o
  -4   0  20      120.20      126.70      4.99 o
  -2   0  20      185.50      180.90      6.10 o
   0   0  20      365.91      379.03      6.00 o
   2   0  20       96.70       98.94      3.13 o
   4   0  20       44.20       39.17      4.71 o
   6   0  20       14.94       22.18      9.41 o
   8   0  20        0.88        9.01      3.76 o
  -9   1  20        4.33        3.25      2.06 o
  -8   1  20        1.27        0.85      1.77 o
  -7   1  20        0.15        0.21      1.23 o
  -6   1  20        0.00       -0.27      1.07 o
  -5   1  20       16.37       20.14      3.25 o
  -4   1  20       10.56        7.97      1.82 o
  -3   1  20        6.08        5.98      1.90 o
  -2   1  20       18.35       15.16      1.50 o
  -1   1  20        1.25        1.82      1.31 o
   0   1  20      264.26      244.20      3.61 o
   1   1  20       22.65       28.87      3.06 o
   2   1  20       52.50       55.50      2.89 o
   3   1  20       12.09       10.87      1.51 o
   4   1  20       43.95       42.12      3.29 o
   5   1  20        2.88        3.93      2.45 o
   6   1  20        1.18        5.29      4.40 o
   7   1  20        1.18       -2.95      4.11 o
   8   1  20       51.68       51.56      3.93 o
  -9   2  20        0.00        0.32      2.08 o
  -8   2  20       95.19      105.10      4.80 o
  -7   2  20        3.77        3.47      3.12 o
  -6   2  20        7.73        8.62      2.34 o
  -5   2  20       11.12        7.32      2.15 o
  -4   2  20       50.49       47.56      5.84 o
  -3   2  20        0.11       -1.18      1.26 o
  -2   2  20       40.31       42.03      1.58 o
  -1   2  20       20.20       24.28      4.95 o
   0   2  20       14.51        8.17      4.10 o
   1   2  20        0.92       -1.31      2.82 o
   2   2  20        7.29        7.32      2.01 o
   3   2  20       21.70       26.34      3.06 o
   4   2  20       12.48        9.21      3.31 o
   5   2  20       12.37       13.70      3.51 o
   6   2  20        0.70        4.00      3.47 o
   7   2  20       10.69       20.02      7.56 o
  -7   3  20        0.01        1.09      7.44 o
  -6   3  20        3.06        8.32      8.54 o
  -5   3  20       80.17      121.70      6.79 o
  -4   3  20        6.74        4.86      5.18 o
  -3   3  20        1.47        2.97      3.70 o
  -2   3  20        3.68       10.27      4.48 o
  -1   3  20       70.92       84.07     10.29 o
   0   3  20       17.03       19.70      7.88 o
   1   3  20        2.84        4.26      3.79 o
   2   3  20        7.31        3.58      3.07 o
   3   3  20        6.10       10.48      3.26 o
   4   3  20       27.80       25.75      3.18 o
   5   3  20        7.84        7.87      2.94 o
   6   3  20        1.63        0.23      2.30 o
  -5   4  20        2.76        3.87      3.55 o
  -4   4  20        1.09        1.90      2.90 o
  -3   4  20        4.67        2.20      4.21 o
  -2   4  20        1.44        0.88      6.35 o
  -1   4  20       13.06       13.36      8.32 o
   0   4  20        8.84       17.52      8.54 o
   1   4  20        0.01        2.19      2.74 o
   2   4  20        0.51        0.25      2.19 o
   3   4  20        2.00       -0.05      4.43 o
  -9   0  21        4.19        6.93      3.10 o
  -7   0  21       33.23       39.37      4.45 o
  -5   0  21        0.00       -1.27      2.42 o
  -3   0  21        0.15       -1.04      2.68 o
  -1   0  21      120.28      114.25      4.54 o
   1   0  21        6.15        2.91      1.97 o
   3   0  21        0.08        1.03      1.61 o
   5   0  21        4.37        7.81      9.63 o
   7   0  21        1.07       -3.10      3.10 o
  -9   1  21        4.55        2.24      2.38 o
  -8   1  21        0.00        0.12      1.47 o
  -7   1  21      112.03      113.29      3.28 o
  -6   1  21       12.42       16.61      2.23 o
  -5   1  21        0.17       -0.71      1.54 o
  -4   1  21       27.66       22.46      2.45 o
  -3   1  21      155.97      160.61      4.96 o
  -2   1  21        0.00       -0.43      1.06 o
  -1   1  21       57.42       63.60      2.09 o
   0   1  21       14.46       13.35      1.72 o
   1   1  21       81.81       80.18      2.45 o
   2   1  21       21.53       16.52      1.71 o
   3   1  21        0.06        1.07      1.53 o
   4   1  21        0.45        1.92      1.30 o
   5   1  21       21.59       27.82      6.29 o
   6   1  21        2.04       -0.63      2.25 o
   7   1  21        8.77        8.43      2.83 o
  -8   2  21       31.82       29.28      5.02 o
  -7   2  21        8.02        6.36      2.32 o
  -6   2  21        6.33        7.27      2.79 o
  -5   2  21        2.23        2.22      2.15 o
  -4   2  21        5.48        6.41      2.24 o
  -3   2  21        1.81        1.33      1.55 o
  -2   2  21       11.73        8.77      2.21 o
  -1   2  21        6.69       10.50      2.84 o
   0   2  21       14.63       21.53      3.23 o
   1   2  21        9.67        8.90      3.48 o
   2   2  21        4.82        6.71      2.14 o
   3   2  21       61.67       69.87      4.39 o
   4   2  21       25.47       20.99      3.35 o
   5   2  21       23.97       18.14      5.07 o
   6   2  21        3.03        3.49      3.41 o
  -6   3  21        2.49       -0.22      6.57 o
  -5   3  21        2.68        4.38      7.66 o
  -4   3  21        0.06       -2.61      3.95 o
  -3   3  21       57.67       56.65      4.01 o
  -2   3  21        7.64        7.95      3.38 o
  -1   3  21       15.97        9.63      7.44 o
   0   3  21        2.22        2.85      6.57 o
   1   3  21       18.38       17.02      4.63 o
   2   3  21        0.65        0.88      2.27 o
   3   3  21        1.63        2.45      2.58 o
   4   3  21       16.41       14.39      2.97 o
   5   3  21        6.44        4.99      2.25 o
  -3   4  21        0.00       -2.64      4.41 o
  -2   4  21       16.06       21.68      9.41 o
  -1   4  21        8.51       14.89      8.76 o
   0   4  21        2.22       14.23      8.76 o
   1   4  21        0.36       -0.65      3.39 o
  -8   0  22       16.21       11.55      4.66 o
  -6   0  22       71.45       84.71      5.00 o
  -4   0  22       14.27       10.97      3.05 o
  -2   0  22       94.16      103.79      3.95 o
   0   0  22      418.26      401.09      7.35 o
   2   0  22      139.41      140.26      4.72 o
   4   0  22        7.51        2.63      5.69 o
   6   0  22       20.45       16.04      4.63 o
  -8   1  22       48.15       67.53      6.19 o
  -7   1  22        1.09        0.93      1.58 o
  -6   1  22       20.58       17.88      2.59 o
  -5   1  22        8.92        8.57      1.98 o
  -4   1  22        0.20        0.91      1.54 o
  -3   1  22       11.85       10.74      1.80 o
  -2   1  22        2.08        3.86      1.47 o
  -1   1  22        0.19       -0.62      1.01 o
   0   1  22       11.41       10.90      1.86 o
   1   1  22        0.02       -0.08      1.37 o
   2   1  22        2.02        0.78      1.23 o
   3   1  22       26.52       28.73      3.02 o
   4   1  22        0.17       -0.70      1.60 o
   5   1  22        6.75       -0.04      3.89 o
   6   1  22        1.20        4.47      3.51 o
  -7   2  22        1.45        0.41      1.41 o
  -6   2  22       31.36       27.86      7.00 o
  -5   2  22       16.91       10.07      5.04 o
  -4   2  22      127.02      127.61      7.79 o
  -3   2  22        0.01        0.31      2.78 o
  -2   2  22       39.72       53.04      6.85 o
  -1   2  22        0.74       -0.66      5.62 o
   0   2  22       42.90       50.13      4.64 o
   1   2  22        5.50        7.24      3.58 o
   2   2  22       65.83       70.22      3.64 o
   3   2  22       12.95       12.75      3.43 o
   4   2  22        1.06        1.52      3.57 o
   5   2  22        3.73        3.51      3.00 o
  -5   3  22       12.37        6.57      8.32 o
  -4   3  22        3.52        4.19      4.11 o
  -3   3  22        7.51       12.18      4.54 o
  -2   3  22        4.98        0.01      5.42 o
  -1   3  22       42.60       76.41      6.57 o
   0   3  22       13.09        9.85      7.66 o
   1   3  22       10.85       13.25      3.71 o
   2   3  22        2.53        6.86      4.21 o
   3   3  22       13.36       11.42      3.73 o
   4   3  22        2.09       10.73      8.10 o
  -7   0  23       49.04       41.28      5.49 o
  -5   0  23        1.54        3.31      2.74 o
  -3   0  23       58.85       68.26      4.58 o
  -1   0  23       22.44       23.96      2.90 o
   1   0  23       75.93       69.68      8.53 o
   3   0  23        8.82       14.70      3.31 o
   5   0  23        0.17       -0.31      2.95 o
  -7   1  23       34.48       30.16      4.08 o
  -6   1  23        0.91        2.59      2.05 o
  -5   1  23        0.26        0.68      1.83 o
  -4   1  23        0.49        1.69      1.99 o
  -3   1  23       62.60       61.97      2.51 o
  -2   1  23        0.23        0.95      1.24 o
  -1   1  23       11.74        7.72      1.22 o
   0   1  23       17.99       14.69      1.64 o
   1   1  23       41.05       44.20      3.05 o
   2   1  23        2.21        2.60      1.41 o
   3   1  23        0.24        1.98      2.13 o
   4   1  23        0.27        2.67      2.89 o
   5   1  23       36.36       43.32      6.92 o
  -6   2  23        1.79       10.51      8.32 o
  -5   2  23        4.58       -1.09      4.08 o
  -4   2  23       17.95       25.38      4.54 o
  -3   2  23       18.17       17.91      3.36 o
  -2   2  23        7.77       10.51      3.79 o
  -1   2  23        2.31        4.67      4.68 o
   0   2  23       37.82       55.30      4.92 o
   1   2  23        0.69        3.30      3.32 o
   2   2  23        0.65        5.59      3.57 o
   3   2  23        4.04        6.99      3.16 o
   4   2  23        6.31        6.72      2.92 o
  -4   3  23        9.69       13.37      3.89 o
  -3   3  23        1.34       -0.58      3.49 o
  -2   3  23        0.08       -3.02      3.64 o
  -1   3  23        0.42        1.68      3.48 o
   0   3  23        0.01        4.79      5.03 o
   1   3  23        9.64        8.94      6.03 o
   2   3  23        0.34        4.55      4.13 o
  -6   0  24       18.08       20.04      6.13 o
  -4   0  24        0.03       -0.04      1.89 o
  -2   0  24        8.03        8.04      2.57 o
   0   0  24       18.29       12.81      2.51 o
   2   0  24       48.39       52.33      3.71 o
   4   0  24        0.52        1.55      2.26 o
  -6   1  24       74.06       93.70      4.90 o
  -5   1  24        0.07       -1.38      2.35 o
  -4   1  24        2.25        2.16      1.44 o
  -3   1  24        4.93        2.40      1.53 o
  -2   1  24       13.48       12.36      1.79 o
  -1   1  24        3.47        2.38      1.19 o
   0   1  24        0.28        5.63      4.22 o
   1   1  24        3.84        1.19      2.51 o
   2   1  24       33.19       38.25      5.64 o
   3   1  24        3.10        6.49      4.87 o
   4   1  24        7.93        6.86      2.78 o
  -5   2  24       19.36       23.70      5.77 o
  -4   2  24        8.10        3.60      3.56 o
  -3   2  24       15.64       17.47      4.25 o
  -2   2  24       40.78       33.82      4.63 o
  -1   2  24        0.18       -3.08      4.48 o
   0   2  24       12.36       24.44      4.47 o
   1   2  24        9.42        8.10      3.78 o
   2   2  24       25.35       29.19      5.44 o
   3   2  24        2.14        6.19      4.14 o
  -5   0  25       17.90       14.58      4.17 o
  -3   0  25       32.80       25.74      3.25 o
  -1   0  25       29.93       31.17      3.12 o
   1   0  25        1.94        1.34      3.25 o
   3   0  25        3.16        0.64      2.31 o
  -5   1  25        3.99        5.37      3.18 o
  -4   1  25        5.24        5.93      1.97 o
  -3   1  25        5.75        4.76      2.59 o
  -2   1  25        3.17        3.37      2.11 o
  -1   1  25        1.01        5.15      4.41 o
   0   1  25        6.20        6.03      2.98 o
   1   1  25       86.48       79.50      5.31 o
   2   1  25        2.00        7.63      3.12 o
   3   1  25       16.24       16.54      7.61 o
  -3   2  25        3.42        3.83      3.49 o
  -2   2  25        1.69       -0.19      2.82 o
  -1   2  25        4.75        2.93      3.37 o
   0   2  25       15.45       15.73      4.03 o
   1   2  25       10.56       14.49      4.64 o
  -2   0  26       11.09        7.53      2.44 o
   0   0  26        4.58        3.43      3.65 o
  -3   1  26        1.79        6.13      5.25 o
  -2   1  26       46.81       47.47      4.13 o
  -1   1  26        0.01        6.89      3.03 o
   0   1  26        0.81        0.04      2.23 o
 
